# Supplementary material for: Glucose and trehalose metabolism through the cyclic pentose phosphate pathway shapes pathogen resistance and host protection in Drosophila
Source: PLoS Biol. 2024 May 7;22(5):e3002299. doi: 10.1371/journal.pbio.3002299 (PMC11101078; doi:10.1371/journal.pbio.3002299)
Supplement: S2 Table — MS Excel sheets with stable 13C isotope tracing experiments. List of metabolites, their characterizations, identification, HPLC/HRMS parameters, and compensation of natural occurrence is on the first sheet [S2a_List of Metabolites]. Data from the following experiments are in individual sheets (values are raw or normalized areas under respective chromatographic peaks with compensation of natural occurrence in yellow-highlighted cells marked by * in headings): [S2b_13C in vivo]—raw and normalized data from hemocytes obtained 22 h after start of infection from uninfected and infected w1118 larvae fed a diet with 50% D-Glucose-13C6 for the last 6 h. [S2c_13C ex vivo] raw and normalized data from hemocytes obtained 22 h after start of infection from uninfected and infected Srp>P{y[+t7.7] = CaryP}attP2 control larvae and incubated for 40 min in medium containing 5 mM unlabeled trehalose and 0.5 mM 13C6 labeled glucose or 5 mM 13C12 labeled trehalose and 0.5 mM unlabeled glucose. [S2d_13C ex vivo Trehcs1], [S2e_13C ex vivo Trehc1], and [S2f_13C ex vivo TrehRAdG4] sheets—raw data from hemocytes obtained 22 h after start of infection from uninfected and infected w1118 control and Trehcs1, Trehc1, or TrehRAΔG4 mutant larvae and incubated for 40 min in medium containing 5 mM 13C12 labeled trehalose and 0.5 mM unlabeled glucose. [S2g_13C ex vivo Srp-Tret1-1-RNAi] raw and normalized data from hemocytes obtained 22 h after start of infection from uninfected and infected Srp>P{y[+t7.7] = CaryP}attP2 control larvae and larvae with hemocyte-specific Tret1-1 RNAi Srp>P{TRiP.HMS02573}attP2 and incubated for 40 min in medium containing 5 mM 13C12 labeled trehalose and 0.5 mM unlabeled glucose. Raw data are available at figshare (https://doi.org/10.6084/m9.figshare.25525657.v1). (XLSX) [file pbio.3002299.s016.xlsx]

## Sheet: S2a_List of Metabolites
Metabolite Characterization					HPLC/HRMS Parameters			Metabolite Identification					Compensation of natural occurrence
								Match with standard			Match with online librery***		referred to 12CX1HX16OX31PX
Metabolity full name	Abbreviation	Elemental composition	KEGG ID	**Teoretic accurate mass	Ionization Mode	*Chemical standard	Retention time [min]	**Accurate mass match (< 3ppm)	RT match	MS/MS match	**Accurate mass match (< 3ppm)	Spectrum match	M+1 [%]	M+2 [%]	M+3 [%]
2,3-Diphosphoglyceric acid	DPG	C3H8O10P2	C01159	264.952	negESI	Yes	12.5	Yes	Yes	Yes	-	-	0.0324	0.0205	0.0007
2-Oxoglutaric acid (Ketoglutaric acid)	2KG	C5H6O5	C00026	145.014	negESI	Yes	11	Yes	Yes	Yes	-	-	0.0541	0.0103	0.0006
5-Dehydro-D-gluconate	Dehydrogluconate	C6H10O7	C01062	193.035	negESI	Yes	10.1	Yes	Yes	Yes	-	-	0.0649	0.0144	0.0009
5'-Phosphoribosyl-N-formylglycinamide	FGAR	C8H15N2O9P	C04376	313.044	negESI	No	10.8	-	-	-	Yes	Yes	0.0865	0.0185	0.0016
6-Phospho-D-gluconate	6PG	C6H13O10P	C00345	275.017	negESI	Yes	12.5	Yes	Yes	Yes	-	-	0.0649	0.0205	0.0013
Adenosine 5'-diphosphate	ADP	C10H15N5O10P2	C00008	426.022	negESI	Yes	11	Yes	Yes	Yes	-	-	0.1082	0.0205	0.0022
Adenosine 5'-monophosphate	AMP	C10H14N5O7P	C00020	346.056	negESI	Yes	9.7	Yes	Yes	Yes	-	-	0.1082	0.0144	0.0016
Adenosine 5'-triphosphate	ATP	C10H16N5O13P3	C00002	505.988	negESI	Yes	11.9	Yes	Yes	Yes	-	-	0.1082	0.0267	0.0029
Citric acid (Citrate)	Citrate	C6H8O7	C00158	191.02	negESI	Yes	12.8	Yes	Yes	Yes	-	-	0.0649	0.0144	0.0009
D-Erythrose 4-phosphate	E4P	C4H9O7P	C00279	199.001	negESI	Yes	11.6	Yes	Yes	Yes	-	-	0.0433	0.0144	0.0006
D-Fructose 6-phosphate	Fru-6P	C6H13O9P	C00085	259.022	negESI	Yes	11.5	Yes	Yes	Yes	-	-	0.0649	0.0185	0.0012
D-Gluconic acid	Gluconate	C6H12O7	C00257	195.051	negESI	Yes	9.8	Yes	Yes	Yes	-	-	0.0649	0.0144	0.0009
D-Glucono-1,5-Lactone-6-phosphate	6-Pgdl	C6H11O9P	C01236	257.007	negESI	Yes	11.7	Yes	Yes	Yes	-	-	0.0649	0.0185	0.0012
D-Glucose	Glu	C6H12O6	C00267	179.056	negESI	Yes	10.27	Yes	Yes	Yes	-	-	0.0649	0.0123	0.0008
D-Glucose 1-phosphate	Glu-1P	C6H13O9P	C00103	259.022	negESI	Yes	11.4	Yes	Yes	Yes	-	-	0.0649	0.0185	0.0012
D-Glucose 6-phosphate	Glu-6P	C6H13O9P	C00668	259.022	negESI	Yes	12.13	Yes	Yes	Yes	-	-	0.0649	0.0185	0.0012
D-Glyceraldehyde	Glyceraldehyde	C3H6O3	C00577	89.0244	negESI	Yes	12.6	Yes	Yes	Yes	-	-	0.0324	0.0062	0.0002
D-Glyceraldehyde 3-phosphate	G3H	C3H7O6P	C00118	168.991	negESI	Yes	11.2	Yes	Yes	Yes	-	-	0.0324	0.0123	0.0004
D-Ribose	Ribose	C5H10O5	C00121	149.046	negESI	Yes	7.8	Yes	Yes	Yes	-	-	0.0541	0.0103	0.0006
D-Ribose 5-phosphate	Ribose-5P	C5H11O8P	C00117	229.012	negESI	Yes	11.31	Yes	Yes	Yes	-	-	0.0541	0.0164	0.0009
D-Ribulose 5-phosphate	Ribulose-5P	C5H11O8P	C00199	229.012	negESI	Yes	11.15	Yes	Yes	Yes	-	-	0.0541	0.0164	0.0009
D-Sedoheptulose 7-phosphate	Sedoheptulose-7P	C7H15O10P	C05382	289.033	negESI	Yes	11.4	Yes	Yes	Yes	-	-	0.0757	0.0205	0.0016
Glutathione oxidized	GSSG	C20H32N6O12S2	C00127	613.159	posESI	Yes	12.2	Yes	Yes	Yes	-	-	Unlabeled Metabolites
Glutathione reduced	GSH	C10H17N3O6S	C00051	308.091	posESI	Yes	10	Yes	Yes	Yes	-	-	Unlabeled Metabolites
Glycerate-2-phosphate	2PG and 3PG	C3H7O7P	C00631	184.986	negESI	No	12.1	-	-	-	Yes	Yes	0.0324	0.0144	0.0005
Glyceric acid (Glycerate)	Glycerate	C3H6O4	C00258	105.019	negESI	Yes	8.1	Yes	Yes	Yes	-	-	0.0324	0.0082	0.0003
Glycerol 3-phosphate	2PG and 3PG	C3H9O6P	C03189	171.006	negESI	Yes	10.4	Yes	Yes	Yes	-	-	0.0324	0.0123	0.0004
Inosine	Inosine	C10H12N4O5	C00294	267.073	negESI	Yes	7.3	Yes	Yes	Yes	-	-	0.1082	0.0103	0.0011
Inosine 5'-monophosphate	IMP	C10H13N4O8P	C00130	347.04	negESI	Yes	10.8	Yes	Yes	Yes	-	-	0.1082	0.0164	0.0018
Isocitric acid (Isocitrat)	Isocitrat	C6H8O7	C00311	191.02	negESI	Yes	13.5	Yes	Yes	Yes	-	-	0.0649	0.0144	0.0009
L-Lactic acid (L-Lactate)	Lactate	C3H6O3	C00186	89.0244	negESI	Yes	6.1	Yes	Yes	Yes	-	-	0.0324	0.0062	0.0002
L-Malic acid (L-Malate)	Malate	C4H6O5	C00149	133.014	negESI	Yes	11.3	Yes	Yes	Yes	-	-	0.0433	0.0103	0.0004
Nicotinamide adenine dinucleotide	NAD+	C21H27N7O14P2	C00003	664.116	posESI	Yes	9.4	Yes	Yes	Yes	-	-	Unlabeled Metabolites
Nicotinamide adenine dinucleotide phosphate	NADP+	C21H29N7O17P3	C00006	744.08	posESI	Yes	11.6	Yes	Yes	Yes	-	-	Unlabeled Metabolites
Phosphoenolpyruvic acid	PEP	C3H5O6P	C00074	166.975	negESI	Yes	12.6	Yes	Yes	Yes	-	-	0.0324	0.0123	0.0004
Pyruvic acid (Pyruvate)	Pyruvate	C3H4O3	C00022	87.0088	negESI	Yes	5.5	Yes	Yes	Yes	-	-	0.0324	0.0062	0.0002
Reduced nicotinamide adenine dinucleotide	NADH	C21H29N7O14P2	C00004	666.132	posESI	Yes	8.8	Yes	Yes	Yes	-	-	Unlabeled Metabolites
Reduced nicotinamide adenine dinucleotide phosphate	NADPH	C21H30N7O17P3	C00005	746.098	posESI	Yes	12.2	Yes	Yes	Yes	-	-	Unlabeled Metabolites
Taurine	Taurine	C2H7O3NS	C00245	124.007	negESI	Yes	10	Yes	Yes	Yes	-	-	Unlabeled Metabolites
Trehalose	Tre	C12H22O11	C01083	341.109	negESI	Yes	11.08	Yes	Yes	Yes	-	-	0.1298	0.0226	0.0029
Trehalose 6-phosphate	Tre-6P	C12H23O14P	C00689	421.075	negESI	Yes	12.22	Yes	Yes	Yes	-	-	0.1298	0.0288	0.0037
Uridine	Uridine	C9H12N2O6	C00299	243.062	negESI	Yes	6.4	Yes	Yes	Yes	-	-	0.0973	0.0123	0.0012
Uridine 5'-diphosphate	UDP	C9H14N2O12P2	C00015	402.995	negESI	Yes	11.7	Yes	Yes	Yes	-	-	0.0973	0.0247	0.0024
Uridine 5'-monophosphate	UMP	C9H13N2O9P	C00105	323.029	negESI	No	10.6	-	-	-	Yes	Yes	0.0973	0.0185	0.0018
Uridine diphosphate galactose (UDP-galactose)	UDPG	C15H24N2O17P2	C00052	565.048	negESI	No	11.5	-	-	-	Yes	Yes	0.1622	0.0349	0.0057
Uridine diphosphate glucose (UDP-glucose)	UDPG	C15H24N2O17P2	C00029	565.048	negESI	Yes	11.5	Yes	Yes	Yes	-	-	0.1622	0.0349	0.0057
Acetyl-Coenzyme_A	Acetyl-CoA	C23H38N7O17P3S	C00024	808.118	negESI	Yes	8.5	Yes	Yes	Yes	-	-	Unlabeled Metabolites
Succinic acid	Succinate	C4H6O4	C00042	117.019	negESI	Yes	10.6	Yes	Yes	Yes	-	-	0.0433	0.0082	0.0004
Fumaric acid	Fumarate	C4H4O4	C00122	115.004	negESI	Yes	11.5	Yes	Yes	Yes	-	-	0.0433	0.0082	0.0004
cis-Aconitic acid	cisAconitate	C6H6O6	C00417	173.009	negESI	Yes	12.6	Yes	Yes	Yes	-	-	0.0649	0.0123	0.0008
Glutamic acid	Glutamate	C5H9NO4	C00025	146.046	negESI	Yes	10.2	Yes	Yes	Yes	-	-	0.0541	0.0062	0.0003
Glutamine	Gln	C5H10N2O3	C00064	145.062	negESI	Yes	10.2	Yes	Yes	Yes	-	-	0.0541	0.0082	0.0004
Proline	Pro	C5H9NO2	C00148	114.056	negESI	Yes	8.5	Yes	Yes	Yes	-	-	0.0541	0.0041	0.0002
gama-Aminobutyric acid	GABA	C4H9NO2	C00334	102.056	negESI	Yes	10.3	Yes	Yes	Yes	-	-	0.0433	0.0041	0.0002
Alanine	Ala	C3H7NO2	C00041	88.0404	negESI	Yes	9.9	Yes	Yes	Yes	-	-	0.0324	0.0041	0.0001
Asparagine	Asn	C4H8N2O3	C00152	131.046	negESI	Yes	10.2	Yes	Yes	Yes	-	-	0.0433	0.0062	0.0003
Aspartic acid	Asp	C4H7NO4	C00049	132.03	negESI	Yes	10.4	Yes	Yes	Yes	-	-	0.0433	0.0082	0.0004
Glycine	Gly	C2H5NO2	C00037	74.0248	negESI	Yes	10.7	Yes	Yes	Yes	-	-	0.0216	0.0041	-
2-Hydroxyglutaric acid (2-Hydroxyglutarate)	2-HG	C5H8O5	C03196	147.03	negESI	Yes	10.8	Yes	Yes	Yes	-	-	0.0541	0.0103	0.0006
Uridine diphosphate glucuronic acid (UDP-glucuronate)	UDP-glucuronate	C15H22N2O18P2	C00167	579.027	negESI	Yes	13.6	Yes	Yes	Yes	-	-	0.1622	0.037	0.006
* Chemicl standards present in the our laboratory (Laboratory of Analytical Biochemistry and Metabolomics, Institute of Entomology, Biology Centre, Czech Academy of Sciences, České Budějovice, Czech Republic)
** Acurate mass for [M+H]+ or [M-H]-
*** METLIN (https://metlin.scripps.edu/landing_page.php?pgcontent=mainPage)
Demonstration of the separation and identification of phosphorylated pentoses
Demonstration of the separation and identification of phosphorylated hexoses

## Sheet: S2b_13C in vivo
		Sample Name	Tre	Tre_13C12	Tre_13C6	Glucose	Glucose_13C1	*Glucose_13C1	Glucose_13C2	*Glucose_13C2	Glucose_13C3	*Glucose_13C3	Glucose_13C4	Glucose_13C5	Glucose_13C6	Lactate	Lactate _13C1	*Lactate _13C1	Lactate _13C2	*Lactate _13C2	Lactate _13C3	*Lactate _13C3	UDPG	UDPG_13C6	Glu-6P	Glu-6P _13C1	*Glu-6P _13C1	Glu-6P _13C2	*Glu-6P _13C2	Glu-6P _13C3	*Glu-6P _13C3	Glu-6-P _13C5	Total Glu-6P _13C2-5	Glu-6P _13C6	Glu-1P and Fru-6P	Glu-1P and Fru-6P_13C1	*Glu-1P and Fru-6P_13C1	Glu-1P and Fru-6P_13C2	*Glu-1P and Fru-6P_13C2	Glu-1P and Fru-6P_13C3	*Glu-1P and Fru-6P_13C3	Glu-1P and Fru-6P_13C4	Glu-1P and Fru-6P_13C5	Glu-1P and Fru-6P_13C6	G3H	G3H_13C1	*G3H_13C1	G3H_13C2	*G3H_13C2
Hemocytes	Uninfected	Ctrl-hemocytes_01	1.09883e+09	1.85592e+07	1.97781e+08	6917857	716130	267161	109755	24665.4	109755	104221	109755	1388	749672	152698871	9352784	4.40534e+06	3129543	2.18281e+06	15164689	1.51341e+07	1.80561e+07	1.66443e+06	9.25872e+07	0	0	599967	0	0	0	253748	253748	6.37964e+06	9.05628e+07	9.89234e+06	4.01481e+06	2.57897e+06	903562	7.11759e+06	7.00892e+06	1.4883e+06	418875	1.02037e+07	7.83931e+06	110912	0	1.36606e+07	1.35642e+07
		Ctrl-hemocytes_02	2.22282e+09	4.15117e+07	4.18864e+08	8622328	669508	109919	53378	0	53378	46480.1	53378	8850	2923548	341588590	24799455	1.3732e+07	9559608	7.44176e+06	45265181	4.51969e+07	2.43313e+07	2.76928e+06	1.0517e+08	0	0	1.45976e+06	0	0	0	275016	275016	6.77955e+06	1.08677e+08	1.24145e+07	5.36135e+06	4.79435e+06	2.78383e+06	9.85497e+06	9.72455e+06	2.10604e+06	675632	1.50393e+07	1.01199e+07	400947	73063.7	8.05127e+06	7.9268e+06
		Ctrl-hemocytes_03	1.81384e+09	3.28349e+07	3.42958e+08	7881950	750834	239295	212079	115131	212079	205773	212079	11343	669642	250597025	16848200	8.72886e+06	6383060	4.82936e+06	29909497	2.98594e+07	2.30967e+07	1.90606e+06	1.02432e+08	0	0	915811	0	0	0	103251	103251	5.47309e+06	1.10467e+08	1.2715e+07	5.54568e+06	3.72654e+06	1.6829e+06	9.22721e+06	9.09465e+06	2.03637e+06	611538	1.16162e+07	4.74891e+06	59590	0	4.15944e+06	4.10103e+06
		Ctrl-hemocytes_04	1.4987e+09	2.64844e+07	2.84447e+08	8781088	841885	271992	159559	51551.6	159559	152534	159559	6278	2066106	331501374	20297129	9.55648e+06	7305741	5.25043e+06	38451347	3.8385e+07	1.46194e+07	1.39792e+06	8.47649e+07	0	0	1.76495e+06	0	0	0	173892	173892	4.65762e+06	9.50267e+07	1.06429e+07	4.47563e+06	3.84138e+06	2.08339e+06	7.92266e+06	7.80863e+06	1.73843e+06	516128	1.29601e+07	7.93811e+06	303743	46548.1	4.27344e+06	4.1758e+06
		Ctrl-hemocytes_05	1.61766e+09	3.29209e+07	3.30777e+08	17842707	1663558	505566	394589	175124	394589	380315	394589	53826	4637691	281443053	17889957	8.7712e+06	6390878	4.64593e+06	34116486	3.40602e+07	1.62266e+07	1.59303e+06	7.61774e+07	0	0	873452	0	0	0	156678	156678	4.38193e+06	9.91288e+07	1.21474e+07	5.71394e+06	5.15769e+06	3.32381e+06	8.82986e+06	8.71091e+06	2.12079e+06	775273	1.38904e+07	5.52512e+06	105719	0	4.57999e+06	4.51203e+06
	Infected	Inf-hemocytes_01	3.88643e+08	6.70563e+06	6.72944e+07	45526148	5093315	2.13867e+06	1607590	1.04762e+06	1607590	1.57117e+06	1607590	295100	5578335	89994998	5450271	2.53443e+06	1613555	1.05559e+06	7282212	7.26421e+06	1.50274e+07	805427	1.00022e+08	0	0	2.25821e+06	407810	1.61672e+06	1.49669e+06	190970	2.09547e+06	4.37671e+06	8.99735e+07	9.72293e+06	3.88365e+06	2.513e+06	848491	6.0014e+06	5.89343e+06	1.06871e+06	158709	5.97632e+06	8.89249e+06	150669	0	6.08396e+06	5.97459e+06
		Inf-hemocytes_02	6.62828e+08	1.06176e+07	1.0781e+08	49302624	5527028	2.32729e+06	1761057	1.15463e+06	1761057	1.72161e+06	1761057	299879	5876092	98157062	5622504	2.44222e+06	1572440	963866	7748089	7.72846e+06	1.7966e+07	1.02927e+06	1.08046e+08	0	0	3.86916e+06	1.8703e+06	1.34863e+06	1.21898e+06	239902	3.32919e+06	5.268e+06	1.13995e+08	1.16649e+07	4.26661e+06	2.77399e+06	665081	6.88154e+06	6.74475e+06	1.33682e+06	177223	8.1123e+06	1.06574e+07	266843	0	6.03325e+06	5.90216e+06
		Inf-hemocytes_03	4.97331e+08	4.34629e+06	6.81262e+07	55910092	5936921	2.30836e+06	1437504	749810	1437504	1.39278e+06	1437504	161710	4397206	202127602	11176593	4.62766e+06	3251447	1.99826e+06	12347093	1.23067e+07	1.25832e+07	685826	9.15529e+07	0	0	3.44268e+06	1.74895e+06	387748	277884	176403	2.20324e+06	3.57825e+06	9.65257e+07	1.04011e+07	4.13656e+06	3.39666e+06	1.61094e+06	6.65126e+06	6.53543e+06	1.28396e+06	125572	6.56882e+06	1.04147e+07	329384	0	4.60641e+06	4.47831e+06
		Inf-hemocytes_04	2.99985e+08	2.3437e+06	3.79098e+07	47512827	4860742	1.77716e+06	1169340	584932	1169340	1.13133e+06	1169340	112836	3907746	142262764	7380270	2.77096e+06	1967365	1.08534e+06	7272460	7.24401e+06	1.74947e+07	1.39578e+06	8.7571e+07	0	0	5.6161e+06	3.99604e+06	2.21214e+06	2.10705e+06	391469	6.49456e+06	6.18757e+06	8.0489e+07	8.93348e+06	3.70975e+06	3.39901e+06	1.90997e+06	6.79026e+06	6.69367e+06	1.26281e+06	358040	7.58134e+06	7.05347e+06	164721	0	7.26966e+06	7.1829e+06
		Inf-hemocytes_05	1.382e+09	1.08853e+07	1.71372e+08	60383115	6127139	2.20827e+06	1326029	583317	1326029	1.27772e+06	1326029	150801	4574216	328537099	17159796	6.51519e+06	4508854	2.47192e+06	17122775	1.70571e+07	3.62576e+07	2.38228e+06	1.14943e+08	0	0	7.92449e+06	5.79805e+06	3.91186e+06	3.77393e+06	563502	1.01355e+07	8.00948e+06	1.41084e+08	1.55728e+07	6.41648e+06	5.69433e+06	3.08427e+06	1.1801e+07	1.16317e+07	2.44106e+06	737127	1.23893e+07	1.1246e+07	287743	0	5.40632e+06	5.268e+06
*Compensation of natural occurrence								6.49		1.23		0.08						0.0324		0.0062		0.0002					0.0649		0.0185		0.0012						0.0649		0.0185		0.0012						3.24		0.0123
Hemolymph	Uninfected	Ctrl-hemolymph_01	3.23093e+09	5.59592e+07	5.79089e+08	14300557	1247074	318968	87934	0	87934	76493.6	87934	0	2804588	822189127	44887672	1.82487e+07	15534340	1.04368e+07	86024674	8.58602e+07
		Ctrl-hemolymph_02	2.95797e+09	5.41875e+07	5.55489e+08	14935921	1085690	116349	56176	0	56176	44227.3	56176	5049	6622779	544218073	35507266	1.78746e+07	13705281	1.03311e+07	76491896	7.63831e+07
		Ctrl-hemolymph_03	2.67237e+09	4.91851e+07	5.07388e+08	5499449	646828	289914	120397	0	120397	115997	120397	0	783630	526523218	38245657	2.11863e+07	14672075	1.14076e+07	66286538	6.61812e+07
		Ctrl-hemolymph_04	2.68422e+09	4.90125e+07	5.13066e+08	12282497	993719	196585	93503	0	93503	83677	93503	13017	4018117	973673375	59948948	2.84019e+07	21514067	1.54773e+07	119030781	1.18836e+08
		Ctrl-hemolymph_05	2.51622e+09	5.11099e+07	5.15695e+08	15770530	1310478	286971	122670	0	122670	110054	122670	7056	5895713	542730504	34715648	1.71312e+07	12646364	9.28143e+06	70379195	7.02706e+07
	Infected	Inf-hemolymph_01	3.50545e+09	2.85053e+07	4.34993e+08	17890018	1376489	215427	50316	0	50316	36004	50316	0	2101273	955664693	49168376	1.82048e+07	13087853	7.16273e+06	50738506	5.05474e+07
		Inf-hemolymph_02	3.90771e+09	3.30701e+07	4.9874e+08	23052586	1570956	74843.2	23175	0	23175	4732.93	23175	0	4430852	1118542285	60250403	2.40096e+07	15695948	8.76099e+06	63029988	6.28063e+07
		Inf-hemolymph_03	4.06125e+09	3.59171e+07	5.50372e+08	12743317	1092902	265861	69965	0	69965	59770.3	69965	0	1711784	1474531502	84265284	3.64905e+07	23206380	1.40643e+07	94989078	9.46942e+07
		Inf-hemolymph_04	2.88785e+09	4.60335e+07	4.64834e+08	16086831	1337727	293692	97218	0	97218	84348.5	97218	11385	4804186	*S	*S	*S	*S	*S	*S	*S
		Inf-hemolymph_05	3.36673e+09	5.95878e+07	5.79693e+08	21718777	1757579	348030	65948	0	65948	48573	65948	24324	5961171	*S	*S	*S	*S	*S	*S	*S
NORMALIZED:
Hemocytes	Uninfected	Ctrl-hemocytes_01	1.09883e+09	1.85592e+07	1.97781e+08	6917857	716130	267161	109755	24665.4	109755	104221	109755	1388	749672	152698871	9352784	4.40534e+06	3129543	2.18281e+06	15164689	1.51341e+07	1.80561e+07	1.66443e+06	9.25872e+07	0	0	599967	0	0	0	253748	253748	6.37964e+06	9.05628e+07	9.89234e+06	4.01481e+06	2.57897e+06	903562	7.11759e+06	7.00892e+06	1.4883e+06	418875	1.02037e+07	7.83931e+06	110912	0	1.36606e+07	1.35642e+07
		Ctrl-hemocytes_02	1.66335e+09	3.10635e+07	3.13438e+08	6.45214e+06	500997	82253	39943.1	0	39943.1	34781.4	39943.1	6622.51	2.18771e+06	2.55613e+08	1.85576e+07	1.02757e+07	7.15352e+06	5.56872e+06	3.38722e+07	3.38211e+07	1.82073e+07	2.07227e+06	7.86995e+07	0	0	1.09235e+06	0	0	0	205796	205796	5.07318e+06	8.13234e+07	9.28982e+06	4.01193e+06	3.58764e+06	2.08316e+06	7.37453e+06	7.27695e+06	1.57597e+06	505580	1.1254e+07	7.57275e+06	300031	54674.1	6.02482e+06	5.93167e+06
		Ctrl-hemocytes_03	1.81878e+09	3.29243e+07	3.43891e+08	7.90339e+06	752877	239946	212656	115444	212656	206333	212656	11373.9	671464	2.51279e+08	1.6894e+07	8.7526e+06	6.40043e+06	4.8425e+06	2.99909e+07	2.99406e+07	2.31596e+07	1.91125e+06	1.02711e+08	0	0	918302	0	0	0	103531	103531	5.48798e+06	1.10768e+08	1.27496e+07	5.56077e+06	3.73668e+06	1.68748e+06	9.25231e+06	9.11939e+06	2.04191e+06	613202	1.16478e+07	4.76183e+06	59752.1	0	4.17075e+06	4.11218e+06
		Ctrl-hemocytes_04	1.37125e+09	2.42322e+07	2.60258e+08	8.03434e+06	770291	248862	145990	47167.7	145990	139563	145990	5744.12	1.8904e+06	3.0331e+08	1.85711e+07	8.7438e+06	6.68446e+06	4.80394e+06	3.51814e+07	3.51208e+07	1.33762e+07	1.27904e+06	7.75565e+07	0	0	1.61485e+06	0	0	0	159104	159104	4.26153e+06	8.69457e+07	9.7378e+06	4.09502e+06	3.51471e+06	1.90622e+06	7.24892e+06	7.14459e+06	1.5906e+06	472237	1.1858e+07	7.26306e+06	277913	42589.7	3.91003e+06	3.82069e+06
		Ctrl-hemocytes_05	1.41125e+09	2.87202e+07	2.8857e+08	1.5566e+07	1.45129e+06	441057	344240	152778	344240	331787	344240	46957.9	4.04593e+06	2.45531e+08	1.56072e+07	7.65201e+06	5.57541e+06	4.05312e+06	2.97633e+07	2.97142e+07	1.41561e+07	1.38976e+06	6.64573e+07	0	0	762001	0	0	0	136686	136686	3.8228e+06	8.648e+07	1.05974e+07	4.98485e+06	4.49958e+06	2.89969e+06	7.70318e+06	7.5994e+06	1.85018e+06	676349	1.2118e+07	4.82012e+06	92229.4	0	3.99559e+06	3.9363e+06
	Infected	Inf-hemocytes_01	4.91676e+08	8.48336e+06	8.51348e+07	5.75956e+07	6.4436e+06	2.70565e+06	2.03378e+06	1.32535e+06	2.03378e+06	1.9877e+06	2.03378e+06	373334	7.0572e+06	1.13854e+08	6.89519e+06	3.20633e+06	2.04132e+06	1.33543e+06	9.21279e+06	9.19002e+06	1.90113e+07	1.01895e+06	1.26539e+08	0	0	2.85689e+06	515924	2.04533e+06	1.89348e+06	241598	2.651e+06	5.53701e+06	1.13826e+08	1.23006e+07	4.91325e+06	3.17922e+06	1.07343e+06	7.59243e+06	7.45584e+06	1.35204e+06	200785	7.5607e+06	1.125e+07	190613	0	7.69688e+06	7.5585e+06
		Inf-hemocytes_02	7.70132e+08	1.23364e+07	1.25263e+08	5.72842e+07	6.42179e+06	2.70405e+06	2.04615e+06	1.34156e+06	2.04615e+06	2.00033e+06	2.04615e+06	348426	6.82737e+06	1.14048e+08	6.53273e+06	2.83758e+06	1.827e+06	1.11991e+06	9.00242e+06	8.97961e+06	2.08745e+07	1.1959e+06	1.25538e+08	0	0	4.49554e+06	2.17309e+06	1.56696e+06	1.41632e+06	278740	3.86814e+06	6.12083e+06	1.3245e+08	1.35533e+07	4.95733e+06	3.22307e+06	772750	7.99559e+06	7.83665e+06	1.55324e+06	205914	9.42559e+06	1.23827e+07	310042	0	7.00996e+06	6.85766e+06
		Inf-hemocytes_03	6.87931e+08	6.01197e+06	9.42352e+07	7.73373e+07	8.21221e+06	3.19302e+06	1.98842e+06	1.03717e+06	1.98842e+06	1.92655e+06	1.98842e+06	223684	6.08241e+06	2.79592e+08	1.546e+07	6.40118e+06	4.49754e+06	2.76408e+06	1.7079e+07	1.70231e+07	1.74057e+07	948664	1.2664e+08	0	0	4.76207e+06	2.41922e+06	536350	384382	244008	3.04761e+06	4.94959e+06	1.33519e+08	1.43872e+07	5.72188e+06	4.69841e+06	2.22832e+06	9.20032e+06	9.0401e+06	1.77603e+06	173697	9.08628e+06	1.44061e+07	455618	0	6.3718e+06	6.1946e+06
		Inf-hemocytes_04	3.74911e+08	2.92908e+06	4.73785e+07	5.938e+07	6.0748e+06	2.22104e+06	1.4614e+06	731029	1.4614e+06	1.4139e+06	1.4614e+06	141019	4.88377e+06	1.77795e+08	9.22362e+06	3.46305e+06	2.45875e+06	1.35642e+06	9.08888e+06	9.05332e+06	2.18643e+07	1.74439e+06	1.09443e+08	0	0	7.01882e+06	4.99411e+06	2.76466e+06	2.63332e+06	489245	8.11668e+06	7.73303e+06	1.00593e+08	1.11648e+07	4.63632e+06	4.24797e+06	2.38701e+06	8.48624e+06	8.36553e+06	1.57822e+06	447466	9.47491e+06	8.8152e+06	205863	0	9.08538e+06	8.97696e+06
		Inf-hemocytes_05	1.12064e+09	8.82671e+06	1.38963e+08	4.89638e+07	4.96841e+06	1.79066e+06	1.07526e+06	473003	1.07526e+06	1.03609e+06	1.07526e+06	122282	3.70916e+06	2.66406e+08	1.39146e+07	5.28308e+06	3.65616e+06	2.00445e+06	1.38846e+07	1.38313e+07	2.94008e+07	1.93176e+06	9.32052e+07	0	0	6.42585e+06	4.70156e+06	3.17207e+06	3.06022e+06	456935	8.21871e+06	6.49477e+06	1.14403e+08	1.26278e+07	5.20303e+06	4.61745e+06	2.50099e+06	9.56925e+06	9.43197e+06	1.97942e+06	597725	1.00463e+07	9.11922e+06	233327	0	4.38391e+06	4.27174e+06
Hemolymph	Uninfected	Ctrl-hemolymph_01	3.23093e+09	5.59592e+07	5.79089e+08	14300557	1247074	318968	87934	0	87934	76493.6	87934	0	2804588	822189127	44887672	1.82487e+07	15534340	1.04368e+07	86024674	8.58602e+07
		Ctrl-hemolymph_02	2.21347e+09	4.05489e+07	4.15676e+08	1.11766e+07	812429	87064.5	42036.9	0	42036.9	33095.5	42036.9	3778.2	4.95587e+06	4.07242e+08	2.65703e+07	1.33757e+07	1.02557e+07	7.73085e+06	5.72394e+07	5.71579e+07
		Ctrl-hemolymph_03	2.67965e+09	4.9319e+07	5.08768e+08	5.51441e+06	648588	290703	120725	0	120725	116313	120725	0	785762	5.27956e+08	3.83497e+07	2.12439e+07	1.4712e+07	1.14387e+07	6.64669e+07	6.63613e+07
		Ctrl-hemolymph_04	2.45596e+09	4.48445e+07	4.69435e+08	1.1238e+07	909213	179867	85551.5	0	85551.5	76561.1	85551.5	11910	3.67642e+06	8.90872e+08	5.48509e+07	2.59866e+07	1.96845e+07	1.41611e+07	1.08908e+08	1.0873e+08
		Ctrl-hemolymph_05	2.19516e+09	4.45883e+07	4.49893e+08	1.37582e+07	1.14326e+06	250353	107017	0	107017	96010.9	107017	6155.66	5.14343e+06	4.73479e+08	3.0286e+07	1.49453e+07	1.10327e+07	8.09713e+06	6.13989e+07	6.13042e+07
	Infected	Inf-hemolymph_01	4.43478e+09	3.60623e+07	5.50314e+08	2.26328e+07	1.74141e+06	272538	63655.2	0	63655.2	45549	63655.2	0	2.65834e+06	1.20902e+09	6.22034e+07	2.30311e+07	1.65576e+07	9.06164e+06	6.41898e+07	6.39479e+07
		Inf-hemolymph_02	4.54032e+09	3.84237e+07	5.79481e+08	2.67846e+07	1.82528e+06	86959.5	26926.8	0	26926.8	5499.14	26926.8	0	5.14816e+06	1.29962e+09	7.00043e+07	2.78965e+07	1.8237e+07	1.01793e+07	7.32339e+07	7.29739e+07
		Inf-hemolymph_03	5.6177e+09	4.96821e+07	7.61299e+08	1.76271e+07	1.51175e+06	367750	96778.7	0	96778.7	82677	96778.7	0	2.36781e+06	2.03964e+09	1.16559e+08	5.04752e+07	3.21001e+07	1.94543e+07	1.31393e+08	1.30985e+08
		Inf-hemolymph_04	3.60914e+09	5.75312e+07	5.80934e+08	2.01048e+07	1.67185e+06	367046	121500	0	121500	105416	121500	14228.6	6.00411e+06	*S	*S	*S	*S	*S	*S	*S
		Inf-hemolymph_05	2.73003e+09	4.83189e+07	4.70065e+08	1.76114e+07	1.4252e+06	282213	53476.3	0	53476.3	39387.1	53476.3	19724	4.83383e+06	*S	*S	*S	*S	*S	*S	*S
*S-saturated signal
[truncated: 231 more columns]

## Sheet: S2c_13C ex vivo
		Sample Name	Tre	Tre_13C6	Tre_13C12	Glu	Glu_13C1	*Glu_13C1	Glu_13C2	*Glu_13C2	Glu_13C3	*Glu_13C3	Glu_13C4	Glu_13C5	Glu_13C6	UDPG	UDPG_13C6	Glu-6P	Glu6P _13C1	*Glu6P _13C1	Glu6P _13C2	*Glu6P _13C2	Glu-6P _13C3	*Glu-6P _13C3	Glu-6P _13C4	Glu-6P _13C5	Glu-6P _13C6	Glu-1P and Fru-6P	Glu-1P and Fru-6P_13C1	*Glu-1P and Fru-6P_13C1	Glu-1P and Fru-6P_13C2	*Glu-1P and Fru-6P_13C2	Glu-1P and Fru-6P_13C3	*Glu-1P and Fru-6P_13C3	Glu-1P and Fru-6P_13C4	Glu-1P and Fru-6P_13C5	Glu-1P and Fru-6P_13C6	G3H	G3H_13C1	*G3H_13C1	G3H_13C2	*G3H_13C2	G3H_13C3	*G3H_13C3	DPG	DPG_13C1	*DPG_13C1	DPG_13C2	*DPG_13C2
LABELED GLUCOSE Media: 5mM trehalose 12C12 + 0.5mM glucose 13C6	Uninfected	13C-Glucose-Uninf-1	9.91459e+08	0	0	1.39229e+06	0	0	0	0	0	0	0	0	1391280	1.42472e+06	1.48434e+06	2.24345e+06	0	0	176925	135421	264328	261636	107766	128356	1.25885e+06	1.01375e+06	9001	0	13048	0	57963	56746.5	0	0	0	351391	0	0	0	0	48474.9	48334.4	24146.6	0	0	1392	0
		13C-Glucose-Uninf-2	1.04051e+09	0	0	335146	0	0	0	0	0	0	0	0	365160	639046	345415	4.51328e+06	0	0	142403	58907.3	37166.1	31750.2	32322.9	49145.5	566798	2.75208e+06	156524	0	168856	117943	104944	101642	3855	0	43439.9	0	0	0	0	0	20310.8	20310.8	0	0	0	0	0
		13C-Glucose-Uninf-3	1.18198e+09	0	0	964787	0	0	0	0	0	0	0	0	964699	2.85871e+06	4.29694e+06	6.01353e+06	0	0	608758	497508	2.30435e+06	2.29713e+06	793018	1.03201e+06	8.21255e+06	2.32039e+06	60334	0	56505	13577.8	606728	603944	76890	85476	370701	453296	0	0	0	0	38351.1	38169.8	67090.8	0	0	0	0
		13C-Glucose-Uninf-4	1.25023e+09	0	0	1.37186e+06	0	0	0	0	0	0	0	17930	1366750	2.68464e+06	3.27836e+06	5.48608e+06	32087	0	582487	480995	1.45883e+06	1.45224e+06	465361	500825	3.36068e+06	1.23424e+06	81347	1244.8	15249	0	282089	280608	19635	29396	190209	278867	0	0	0	0	44474.9	44363.4	64022.5	1638	0	0	0
		13C-Glucose-Uninf-5	1.4827e+09	0	0	2.25114e+06	0	0	0	0	0	0	0	0	2349221	3.90263e+06	3.00161e+06	1.389e+07	6599	0	633160	376195	1.13482e+06	1.11816e+06	445105	458624	4.01954e+06	3.33421e+06	150074	0	14376	0	305825	301824	16514	20262	172662	112183	0	0	0	0	50344.2	50299.3	106692	0	0	0	0
	Infected	13C-Glucose-INF-1	1.47898e+09	0	0	2.53062e+06	0	0	0	0	0	0	0	7278	2620089	1.08525e+07	9.38753e+06	1.41144e+07	1619210	703184	1.18593e+06	924816	5.43615e+06	5.41922e+06	1.24666e+06	1.22994e+06	1.14373e+07	3.39925e+06	282039	61427.7	91539	28652.9	2097336	2.09326e+06	158424	76104	1.52013e+06	1.11204e+06	0	0	0	0	877307	876862	263910	1181	0	0	0
		13C-Glucose-INF-2	2.32394e+09	0	0	4.20821e+06	0	0	0	0	0	0	0	23779	4316670	1.4408e+07	9.29541e+06	2.25121e+07	167641	0	1.76128e+06	1.3448e+06	6.84511e+06	6.81809e+06	1.52336e+06	1.38402e+06	1.19043e+07	5.32068e+06	542977	197665	183463	85030.4	2246315	2.23993e+06	199110	140773	1.48022e+06	883642	0	0	0	0	515663	515309	255962	0	0	2379	0
		13C-Glucose-INF-3	8.47968e+08	0	0	1.55522e+06	0	0	0	0	0	0	0	19801	1656671	1.38492e+07	6.74442e+06	1.62421e+07	1491630	437516	723846	423367	3.52222e+06	3.50273e+06	701842	620490	8.3875e+06	3.78035e+06	108596	0	29439	0	1002626	998090	74607	34934	757522	1.09421e+06	0	0	0	0	456901	456464	209185	0	0	3472	0
		13C-Glucose-INF-4	8.42125e+08	0	0	1.48238e+06	0	0	0	0	0	0	0	15457	1516715	1.81137e+07	9.06323e+06	1.85895e+07	2105200	898744	1.26519e+06	921290	5.18036e+06	5.15805e+06	1.0563e+06	896531	8.17481e+06	4.44004e+06	393479	105320	226470	144329	2313476	2.30815e+06	128466	102430	1.12777e+06	1.34774e+06	0	0	0	0	768929	768390	200939	1417	0	1428	0
		13C-Glucose-INF-5	1.01203e+09	0	0	1.64933e+06	0	0	0	0	0	0	0	0	1684634	2.67581e+07	9.05134e+06	2.59087e+07	2812379	1.1309e+06	1.55459e+06	1.07528e+06	5.70058e+06	5.66949e+06	1.28847e+06	1.09148e+06	1.06728e+07	5.74021e+06	767582	395043	273423	167229	1955296	1.94841e+06	198795	112558	1.09534e+06	1.11937e+06	0	0	0	0	366263	365815	275867	1327	0	1583	0
LABELED TREHALOSE Media: 5mM trehalose 13C12 + 0.5mM glucose 12C6	Uninfected	13C-Trehalose-Uninf-1	2.60353e+07	2.52304e+06	1.24726e+09	636987	0	0	0	0	0	0	0	8318	636033	4.04937e+06	396090	1.04106e+07	924251	248602	438558	245962	368163	355670	154605	78179.8	662214	2.35779e+06	193038	40017.3	26239	0	51176	48346.6	0	0	0	68829.9	0	0	0	0	34512.3	34484.8	99442.9	0	0	1444	0
		13C-Trehalose-Uninf-2	5.04199e+07	3.80275e+06	1.90338e+09	0	0	0	0	0	0	0	0	0	0	475509	0	2.23994e+06	0	0	108677	67238.1	16378.8	13690.9	1416.34	6142.48	165310	3.27498e+06	57940	0	46627	0	38494	34564	0	0	0	147688	0	0	0	0	16549	16489.9	0	0	0	0	0
		13C-Trehalose-Uninf-3	8.18192e+07	4.68506e+06	2.36416e+09	720224	0	0	0	0	0	0	0	4434	768696	2.57266e+06	134159	5.72625e+06	0	0	65439.6	0	0	0	0	0	98896.1	1.73918e+06	14478	0	0	0	0	0	0	0	0	123684	0	0	0	0	25731.3	25681.8	100672	0	0	0	0
		13C-Trehalose-Uninf-4	1.0761e+08	2.66649e+06	1.38556e+09	587227	0	0	0	0	0	0	0	0	586854	5.92467e+06	604525	8.87309e+06	7619	0	388516	224364	147440	136792	59080.2	51098.1	466584	3.3046e+06	83491	0	5466	0	58547	54581.5	0	0	0	73631.9	0	0	0	0	0	0	292636	1376	0	0	0
		13C-Trehalose-Uninf-5	8.31002e+08	2.23084e+06	1.13829e+09	1.10359e+06	0	0	0	0	0	0	0	8349	1099707	7.07101e+06	893322	3.2562e+07	10985	0	132918	0	0	0	0	6283.6	724549	2.15831e+07	1952586	551843	6846	0	45965	20065.3	0	0	0	598410	0	0	0	0	0	0	1.03273e+06	11211	0	1861	0
	Infected	13C-Trehalose-INF-1	2.53633e+07	1.81419e+06	9.4004e+08	2.02919e+06	0	0	0	0	0	0	0	34595	2029814	1.95916e+07	6.32915e+06	2.93982e+07	3911614	2.00367e+06	2.48784e+06	1.94397e+06	9.68992e+06	9.65464e+06	1.51032e+06	1.38648e+06	1.02031e+07	6.23917e+06	1379277	974355	763869	648444	4275107	4.26762e+06	270875	175950	1.03083e+06	466562	0	0	0	0	194743	194557	219003	0	0	1575	0
		13C-Trehalose-INF-2	3.47023e+07	1.68589e+06	9.5168e+08	2.58095e+06	0	0	0	0	0	0	0	73321	2587285	1.6808e+07	8.095e+06	1.98936e+07	2122363	831267	1.21821e+06	850181	4.50827e+06	4.48439e+06	844851	1.13316e+06	1.06971e+07	4.05051e+06	502431	239553	157851	82916.5	1255571	1.25071e+06	98151	62102	860615	851760	0	0	0	0	606374	606033	130661	0	0	1538	0
		13C-Trehalose-INF-3	6.68868e+07	1.65073e+06	9.21644e+08	1.90044e+06	0	0	0	0	0	0	0	52812	2025348	1.40288e+07	4.55222e+06	1.91226e+07	1906190	665133	930235	576466	3.3164e+06	3.29345e+06	487331	660299	7.48076e+06	3.37116e+06	354640	135852	80284	17917.5	909071	905026	14320	29279	260569	637072	0	0	0	0	129788	129534	118852	0	0	1427	0
		13C-Trehalose-INF-4	7.06866e+07	1.82786e+06	9.79946e+08	2.92993e+06	0	0	0	0	0	0	0	49254	2998731	1.38647e+07	5.1229e+06	1.78673e+07	1885828	726243	1.04289e+06	712348	4.24749e+06	4.22605e+06	628497	752739	8.18752e+06	4.29293e+06	482216	203605	122668	43248.7	1558248	1.5531e+06	54224	31941	795348	669138	0	0	0	0	316184	315917	214425	0	0	0	0
		13C-Trehalose-INF-5	6.38472e+07	1.85233e+06	9.70283e+08	1.46221e+06	0	0	0	0	0	0	0	0	1467474	8.7728e+06	2.59143e+06	1.75277e+07	1769479	631934	835396	511135	3.37395e+06	3.35292e+06	506504	685103	7.19005e+06	5.91462e+06	556128	172269	254912	145492	1903700	1.8966e+06	54980	48796	1.09497e+06	616643	0	0	0	0	0	0	15769.9	0	0	0	0
NORMALIZED:	*Compensation of natural occurrence																			0.0649		0.0185		0.0012						0.0649		0.0185		0.0012						0.0324		0.0123		0.0004			0.0324		0.0205
LABELED GLUCOSE Media: 5mM trehalose 12C12 + 0.5mM glucose 13C6	Uninfected	13C-Glucose-Uninf-1	9.91459e+08	0	0	1.39229e+06	0	0	0	0	0	0	0	0	1391280	1.42472e+06	1.48434e+06	2.24345e+06	0	0	176925	135421	264328	261636	107766	128356	1.25885e+06	1.01375e+06	9001	0	13048	0	57963	56746.5	0	0	0	351391	0	0	0	0	48474.9	48334.4	24146.6	0	0	1392	0
		13C-Glucose-Uninf-2	9.32279e+08	0	0	300286	0	0	0	0	0	0	0	0	327179	572576	309487	4.04384e+06	0	0	127591	52780.2	33300.3	28447.7	28960.9	44033.7	507844	2.46582e+06	140243	0	151293	105675	94028.4	91069.5	3454.03	0	38921.6	0	0	0	0	0	18198.2	18198.2	0	0	0	0	0
		13C-Glucose-Uninf-3	4.21432e+08	0	0	343992	0	0	0	0	0	0	0	0	343961	1.01927e+06	1.53206e+06	2.14411e+06	0	0	217051	177385	821609	819036	282748	367960	2.92816e+06	827328	21511.9	0	20146.7	4841.12	216327	215334	27414.9	30476.2	132172	161621	0	0	0	0	13674	13609.3	23921	0	0	0	0
		13C-Glucose-Uninf-4	7.76519e+08	0	0	852065	0	0	0	0	0	0	0	11136.4	848891	1.66743e+06	2.03619e+06	3.40741e+06	19929.3	0	361784	298747	906079	901990	289036	311064	2.08732e+06	766589	50524.8	773.145	9471.18	0	175206	174286	12195.3	18257.9	118139	173205	0	0	0	0	27623.5	27554.2	39764.5	1017.36	0	0	0
		13C-Glucose-Uninf-5	5.767e+08	0	0	875588	0	0	0	0	0	0	0	0	913739	1.51794e+06	1.16749e+06	5.40258e+06	2566.71	0	246270	146322	441395	434911	173125	178383	1.56342e+06	1.29685e+06	58371.9	0	5591.6	0	118952	117396	6423.19	7880.98	67157.4	43634.2	0	0	0	0	19581.6	19564.1	41498.1	0	0	0	0
	Infected	13C-Glucose-INF-1	4.59398e+08	0	0	786059	0	0	0	0	0	0	0	2260.69	813850	3.371e+06	2.91595e+06	4.38421e+06	502958	218423	368374	287266	1.68857e+06	1.68331e+06	387237	382044	3.55263e+06	1.05587e+06	87606.8	19080.6	28433.8	8900.14	651473	650206	49209.6	23639.4	472182	345421	0	0	0	0	272508	272370	81975.4	366.841	0	0	0
		13C-Glucose-INF-2	5.48687e+08	0	0	993568	0	0	0	0	0	0	0	5614.28	1.01918e+06	3.40177e+06	2.19467e+06	5.31516e+06	39580.4	0	415841	317511	1.61615e+06	1.60977e+06	359670	326770	2.81064e+06	1.25623e+06	128198	46669.1	43316.1	20075.9	530360	528853	47010.3	33236.8	349484	208630	0	0	0	0	121749	121666	60433.3	0	0	561.688	0
		13C-Glucose-INF-3	2.67646e+08	0	0	490876	0	0	0	0	0	0	0	6249.83	522898	4.37126e+06	2.12875e+06	5.12653e+06	470806	138094	228469	133628	1.11173e+06	1.10557e+06	221524	195846	2.64736e+06	1.1932e+06	34276.4	0	9291.89	0	316461	315029	23548.4	11026.3	239098	345368	0	0	0	0	144213	144075	66025.4	0	0	1095.87	0
		13C-Glucose-INF-4	2.34551e+08	0	0	412877	0	0	0	0	0	0	0	4305.13	422440	5.04508e+06	2.52432e+06	5.17759e+06	586347	250321	352386	256601	1.44285e+06	1.43664e+06	294205	249705	2.27687e+06	1.23665e+06	109593	29334.2	63077.1	40199	644357	642873	35780.7	28529.1	314109	375377	0	0	0	0	214165	214014	55966.2	394.667	0	397.731	0
		13C-Glucose-INF-5	2.03969e+08	0	0	332413	0	0	0	0	0	0	0	0	339529	5.39296e+06	1.82425e+06	5.22176e+06	566821	227928	313319	216716	1.14892e+06	1.14266e+06	259684	219983	2.15104e+06	1.15691e+06	154702	79618.8	55107	33704.2	394080	392692	40066.1	22685.5	220759	225603	0	0	0	0	73818.5	73728.2	55599.6	267.45	0	319.046	0
LABELED TREHALOSE Media: 5mM trehalose 13C12 + 0.5mM glucose 12C6	Uninfected	13C-Trehalose-Uninf-1	1.61733e+07	1.56733e+06	7.7481e+08	395701	0	0	0	0	0	0	0	5167.21	395109	2.5155e+06	246054	6.46716e+06	574152	154433	272436	152793	228706	220945	96041.5	48565.9	411373	1.46468e+06	119917	24859	16299.9	0	31790.9	30033.3	0	0	0	42757.7	0	0	0	0	21439.3	21422.2	61774.7	0	0	897.024	0
		13C-Trehalose-Uninf-2	6.0692e+07	4.57749e+06	2.29116e+09	0	0	0	0	0	0	0	0	0	0	572386	0	2.69629e+06	0	0	130818	80936.6	19715.7	16480.2	1704.9	7393.91	198989	3.9422e+06	69744.3	0	56126.4	0	46336.5	41605.8	0	0	0	177777	0	0	0	0	19920.6	19849.5	0	0	0	0	0
		13C-Trehalose-Uninf-3	4.05013e+07	2.31915e+06	1.17028e+09	356518	0	0	0	0	0	0	0	2194.87	380512	1.27349e+06	66410	2.83455e+06	0	0	32393.2	0	0	0	0	0	48954.6	860910	7166.76	0	0	0	0	0	0	0	0	61224.7	0	0	0	0	12737.2	12712.8	49833.8	0	0	0	0
		13C-Trehalose-Uninf-4	3.95178e+07	979216	5.0882e+08	215648	0	0	0	0	0	0	0	0	215511	2.17572e+06	222000	3.25847e+06	2797.93	0	142675	82393.3	54144.3	50234.1	21696	18764.8	171344	1.21355e+06	30660.4	0	2007.28	0	21500.2	20044	0	0	0	27039.9	0	0	0	0	0	0	107465	505.309	0	0	0
		13C-Trehalose-Uninf-5	7.72604e+07	207407	1.0583e+08	102604	0	0	0	0	0	0	0	776.228	102243	657410	83054.4	3.02737e+06	1021.3	0	12357.7	0	0	0	0	584.203	67363.2	2.00664e+06	181537	51306.2	636.49	0	4273.48	1865.52	0	0	0	55635.7	0	0	0	0	0	0	96015.6	1042.32	0	173.022	0
	Infected	13C-Trehalose-INF-1	6.0315e+06	431423	2.23546e+08	482550	0	0	0	0	0	0	0	8226.85	482699	4.65898e+06	1.5051e+06	6.99104e+06	930200	476482	591619	462285	2.30431e+06	2.29592e+06	359161	329712	2.42636e+06	1.4837e+06	327998	231706	181652	154203	1.01664e+06	1.01486e+06	64415.3	41841.7	245136	110951	0	0	0	0	46310.9	46266.5	52079.9	0	0	374.542	0
		13C-Trehalose-INF-2	9.89265e+06	480600	2.71297e+08	735755	0	0	0	0	0	0	0	20901.7	737561	4.79149e+06	2.30765e+06	5.67111e+06	605025	236971	347278	242362	1.28518e+06	1.27837e+06	240843	323033	3.04944e+06	1.15469e+06	143229	68289.6	44998.8	23637.1	357928	356542	27980.1	17703.5	245337	242813	0	0	0	0	172860	172763	37247.7	0	0	438.44	0
		13C-Trehalose-INF-3	1.92463e+07	474989	2.65198e+08	546839	0	0	0	0	0	0	0	15196.3	582782	4.03671e+06	1.30988e+06	5.50242e+06	548495	191388	267670	165875	954274	947671	140227	189997	2.15254e+06	970032	102046	39090.5	23101.3	5155.66	261580	260416	4120.5	8424.86	74977.2	183314	0	0	0	0	37345.9	37272.6	34199	0	0	410.611	0
		13C-Trehalose-INF-4	1.74509e+07	451257	2.41926e+08	723333	0	0	0	0	0	0	0	12159.7	740318	3.42289e+06	1.26473e+06	4.41102e+06	465568	179293	257466	175862	1.04861e+06	1.04332e+06	155161	185834	2.02131e+06	1.05983e+06	119048	50265.3	30283.9	10677.1	384696	383424	13386.7	7885.51	196353	165195	0	0	0	0	78058.7	77992.6	52936.6	0	0	0	0
		13C-Trehalose-INF-5	1.84867e+07	536334	2.80942e+08	423376	0	0	0	0	0	0	0	0	424901	2.54013e+06	750338	5.07506e+06	512346	182974	241886	147997	976914	970824	146656	198369	2.08185e+06	1.71255e+06	161025	49879.9	73808.8	42126.5	551209	549154	15919.2	14128.7	317044	178547	0	0	0	0	0	0	4566.1	0	0	0	0
[truncated: 68 more columns]

## Sheet: S2d_13C ex vivo Trehcs1_First
			Sample Name	Tre	Tre_13C12	Tre_13C6	UDPG	UDPG_13C6	Glu	Glu_13C6	Glu-6P	Glu6P _13C2	*Glu6P _13C2	Glu-6P _13C3	*Glu-6P _13C3	Glu-6P _13C4	Glu-6P _13C5	Glu-6P _13C6	Glu-1P and Fru-6P	Glu-1P and Fru-6P_13C6	2PG and 3PG	2PG and 3PG_13C3	*2PG and 3PG_13C3	PEP	PEP_13C3	*PEP_13C3	Lactate	Lactate _13C3	*Lactate _13C3	6PG	6PG _13C6	Ribose-5P	Ribose-5P _13C5	Sedoheptulose-7P	Sedoheptulose-7P_13C4	Sedoheptulose-7P_13C5	E4P	E4P_13C4	Malate	Malate _13C3	*Malate _13C3	Citrate and Isocitrate	Citrate_13C3 and Isocitrate_13C3	*Citrate_13C3 and Isocitrate_13C3
Media: 5mM trehalose 13C12 + 0.5mM glucose 12C6	w1118 control	Uninfected	1221_01	5.76909e+07	1.00798e+09	2.04451e+06	1.36574e+07	731002	4.80211e+06	87631.9	7.8313e+06	51710.2	0	0	0	0	0	188223	2.30348e+06	127916	1.1946e+07	645052	639079	3.52129e+06	180771	179362	2.31735e+08	1.02378e+06	977436	279932	0	1.45386e+06	7350.06	2.54515e+06	0	0	62347.8	0	5.16415e+08	500513	293947	5.2782e+08	542850	67812.6
			1221_02	9.42917e+07	1.59423e+09	3.2621e+06	1.22397e+07	728347	6.27349e+06	262007	7.13983e+06	9555.05	0	0	0	0	0	172830	2.71011e+06	292307	1.6513e+07	823979	815723	5.15341e+06	159073	157012	1.84554e+08	706433	669522	333126	0	1.68265e+06	0	3.41821e+06	0	0	104545	0	5.33172e+08	527989	314720	4.21898e+08	868801	489092
			1221_03	6.51285e+07	1.0561e+09	2.11053e+06	8.94065e+06	413128	5.83749e+06	338820	6.81729e+06	53411.2	0	0	0	0	0	87065.6	2.21847e+06	181361	1.07024e+07	412781	407429	3.6428e+06	80016.7	78559.5	1.96202e+08	183686	144445	193481	0	1.18113e+06	0	2.4721e+06	0	0	79808.6	0	3.86509e+08	191839	37235.1	4.11829e+08	718442	347796
		Infected	1221inf_01	6.39859e+07	1.20719e+09	2.43352e+06	3.36984e+07	6.33109e+06	4.57855e+06	5.35663e+06	2.05206e+07	276441	0	984880	960255	73836.8	375059	5.14275e+06	6.40505e+06	571856	4.1119e+07	8.58547e+06	8.56491e+06	1.27224e+07	2.04093e+06	2.03584e+06	2.08724e+08	3.43677e+06	3.39502e+06	490456	53241.8	2.30097e+06	60812.7	4.16883e+06	97823.6	5998.71	240843	13970	1.89539e+09	579482	0	5.82125e+08	175230	0
			1221inf_02	4.91824e+07	6.19939e+08	1.19543e+06	2.38868e+07	5.39287e+06	4.01657e+06	6.10482e+06	1.58224e+07	511593	218878	829841	810854	44121.6	372233	4.86757e+06	4.92206e+06	604536	3.51652e+07	8.3444e+06	8.32682e+06	9.25088e+06	2.14669e+06	2.14299e+06	2.4358e+08	4.13813e+06	4.08941e+06	485971	114348	1.74765e+06	141796	3.55001e+06	140919	7599.65	180815	29700.9	1.6851e+09	614397	0	5.91642e+08	178105	0
			1221inf_03	5.31871e+07	9.01195e+08	1.82431e+06	2.06494e+07	8.01001e+06	5.01963e+06	5.62706e+06	1.10564e+07	255171	50626.4	515771	502503	43076.5	492883	6.28761e+06	4.73371e+06	757291	2.72813e+07	1.03662e+07	1.03526e+07	6.37735e+06	1.57924e+06	1.57669e+06	2.35355e+08	4.518e+06	4.47093e+06	240660	19847.4	1.84132e+06	15477.6	2.9145e+06	183779	5163.19	164507	23127	2.34706e+09	1.04401e+06	105186	5.30521e+08	593070	115600
	Trehcs1 mutant	Uninfected	CS1_01	3.12209e+08	6.87357e+08	1.3847e+06	6.41883e+06	0	6.35284e+06	38762	9.99534e+06	17877.3	0	0	0	0	0	0	1.80672e+07	75995.5	2.16584e+07	134339	123510	5.02936e+06	2753.26	741.518	4.14427e+08	148200	65314.3	764011	0	2.44762e+06	0	4.26988e+06	0	0	148405	0	3.77481e+08	0	0	5.84154e+08	0	0
			CS1_02	1.5899e+08	1.01691e+09	1.92827e+06	2.35283e+06	0	5.24726e+06	42524.8	3.7491e+06	0	0	0	0	0	0	0	3.21407e+06	53365.4	7.65084e+06	929.453	0	3.45856e+06	15281.3	13897.8	1.96376e+08	55093.1	15817.8	87790.1	0	1.14603e+06	0	2.39199e+06	0	0	34037.1	0	2.50415e+08	0	0	4.1957e+08	0	0
			CS1_03	1.08211e+08	1.42682e+09	3.17604e+06	1.53902e+06	0	8.25161e+06	28306.4	2.60666e+06	0	0	0	0	0	0	0	2.28809e+06	315953	1.05439e+07	1762.99	0	3.11451e+06	6924.72	5678.92	2.29495e+08	14866.8	0	124149	0	618230	0	1.91428e+06	0	0	12097.9	0	1.80258e+08	0	0	3.00312e+08	0	0
			CS1_04	3.70277e+07	1.15395e+09	2.35323e+06	833352	0	4.33637e+06	243773	1.57115e+06	0	0	0	0	0	0	0	367953	228933	4.76721e+06	1281.31	0	1.46426e+06	6961.55	6375.84	1.24284e+08	161098	136241	41725.3	0	316020	0	1.43707e+06	0	0	7330.92	0	1.26813e+08	0	0	1.54357e+08	0	0
			CS1_05	7.90621e+07	4.93644e+08	790026	830604	0	2.82863e+06	173708	1.76022e+06	0	0	0	0	0	0	0	798874	0	2.93242e+06	0	0	1.36853e+06	12173.4	11625.9	1.85027e+08	28858.6	0	56792.4	0	591114	0	1.15385e+06	0	0	0	0	1.16876e+08	0	0	2.3984e+08	0	0
		Infected	CS1inf_01	2.37797e+08	1.25871e+09	2.54378e+06	2.35786e+07	9776.06	9.30354e+06	20727.6	1.89123e+07	0	0	0	0	0	0	0	7.23011e+06	371026	2.79072e+07	365398	351445	7.53239e+06	28047.2	25034.3	2.57772e+08	1.67564e+06	1.62409e+06	605265	0	2.08131e+06	0	3.65653e+06	0	0	224530	0	1.11576e+09	0	0	3.8868e+08	0	0
			CS1inf_02	1.64853e+08	7.35133e+08	1.46861e+06	1.62276e+07	0	3.88073e+06	175618	8.30723e+06	0	0	0	0	0	0	0	2.3039e+06	21065.4	1.39773e+07	46760.2	39771.5	2.82386e+06	8080.33	6950.78	1.00952e+08	989810	969619	167642	0	934737	0	1.68978e+06	0	0	60646.4	0	1.12392e+09	0	0	3.75624e+08	0	0
			CS1inf_03	2.82705e+08	6.43253e+08	546391	3.64052e+07	2717.77	3.38203e+06	155319	1.6924e+07	0	0	0	0	0	0	0	4.59166e+06	10665.8	2.65582e+07	236473	223194	6.85304e+06	2712.07	0	2.1524e+08	590101	547053	242920	0	2.11459e+06	0	4.88263e+06	0	0	176920	0	1.58469e+09	0	0	6.62669e+08	0	0
			CS1inf_04	1.55042e+08	4.87999e+08	797927	2.12217e+07	9728.53	3.77995e+06	287637	1.09488e+07	0	0	0	0	0	0	0	2.91014e+06	24359.2	1.49595e+07	389552	382072	3.59121e+06	13031.7	11595.2	1.93144e+08	1.0163e+06	977674	206528	0	1.68696e+06	0	2.14929e+06	0	0	108412	0	1.24344e+09	0	0	5.34784e+08	0	0
			CS1inf_05	1.25253e+08	1.10115e+09	2.17332e+06	1.38309e+07	0	4.845e+06	360405	7.17571e+06	0	0	0	0	0	0	0	1.85199e+06	187474	1.31466e+07	451321	444748	3.42644e+06	92012.2	90641.7	1.6968e+08	396364	362428	140777	0	759968	0	2.12452e+06	0	0	65535.3	0	1.17634e+09	0	0	3.74985e+08	0	0
*Compensation of natural occurrence													0.0185		0.0012								0.0005			0.0004			0.0002												0.0004			0.0009

## Sheet: S2e_13C ex vivo Trehc1_Second
			Sample Name	Tre	Tre_13C12	UDPG	UDPG_13C6	Glu	Glu_13C6	Glyceraldehyde	Glyceraldehyde-13C3	*Glyceraldehyde-13C3	G3H	G3H_13C3	*G3H_13C3	Glu-6P	Glu-6P _13C6	Glu-1P and Fru-6P	Glu-1P and Fru-6P_13C6	2PG and 3PG	2PG and 3PG_13C3	*2PG and 3PG_13C3	PEP	PEP_13C3	*PEP_13C3	Lactate	Lactate _13C3	*Lactate _13C3	Ribose-5P	Ribose-5P_13C5	Citrate and Isocitrate	Citrate_13C3 and Isocitrate_13C3	*Citrate_13C3 and Isocitrate_13C3	Malate	Malate _13C3	*Malate _13C3
Media: 5mM trehalose 13C12 + 0.5mM glucose 12C6	w1118 control	Uninfected	1221-1ctrl	6.9552e+07	8.9308e+08	3.0207e+06	424618	8.56401e+06	9.01322e+06	1.06249e+07	5.81373e+06	5.8116e+06	143484	38376.7	38319.3	3.52776e+06	379315	752425	NF	3.19929e+06	248775	247175	592412	27315.8	27078.8	4.63087e+07	1.30891e+06	1.29965e+06	1.07379e+06	NF	9.38047e+07	33803.6	0	2.58625e+08	212152	108702
			1221-2ctrl	6.53388e+07	5.75683e+08	2.40144e+06	176117	9.06527e+06	1.00822e+07	1.02738e+07	6.23248e+06	6.23043e+06	70115	8779.68	8751.63	2.62314e+06	214479	771720	NF	2.1965e+06	73922.6	72824.4	411492	6107.84	5943.24	3.42752e+07	639775	632920	597399	NF	6.22794e+07	4258.36	0	2.20435e+08	152331	64156.9
			1221-3ctrl	4.80747e+07	5.30149e+08	1.86678e+06	462925	8.88671e+06	2.00259e+07	9.96004e+06	1.26664e+07	1.26644e+07	131016	64613.5	64561.1	4.46335e+06	548770	1.04525e+06	16788.1	1.78868e+06	67591.2	66696.8	318595	3378.18	3250.74	5.6788e+07	347659	336302	584859	NF	5.72079e+07	6790.77	0	2.26219e+08	255340	164853
		Infected	1221-1inf	2.60401e+07	5.08599e+08	6.82663e+06	2.13222e+06	9.98798e+06	5.82014e+07	1.15658e+07	4.26976e+07	4.26953e+07	419979	217433	217265	3.28603e+06	1.84093e+06	746974	168832	3.08484e+06	971561	970018	577280	147339	147108	3.87128e+07	1.99118e+06	1.98344e+06	533697	58938.1	1.29336e+08	25618.5	0	5.706e+08	337951	109711
			1221-2inf	4.34884e+07	6.56271e+08	8.86689e+06	2.19458e+06	1.19573e+07	5.76525e+07	9.75668e+06	4.0782e+07	4.07801e+07	583426	224438	224204	3.00354e+06	1.37888e+06	858875	128707	3.38483e+06	676009	674317	611681	50709	50464.3	1.88139e+07	1.0789e+06	1.07514e+06	631895	20723.6	1.2515e+08	19078.3	0	6.57329e+08	307165	44233
			1221-3inf	5.95687e+06	1.18117e+08	6.11419e+06	1.48102e+06	5.63145e+06	4.06838e+07	8.59852e+06	2.63773e+07	2.63756e+07	323057	128419	128290	1.9123e+06	1.30767e+06	438715	98943.1	1.67391e+06	473077	472240	216720	58665.1	58578.4	2.19353e+07	884114	879727	361178	33452.9	7.64153e+07	11718.5	0	4.27859e+08	173373	2228.72
	Trehc1 mutant	Uninfected	C1-1ctrl	3.13269e+07	7.40487e+08	1.94625e+06	188579	9.86281e+06	1.21577e+07	9.17971e+06	7.29378e+06	7.29195e+06	149257	31102.7	31043	2.32011e+06	191255	659132	NF	1.37657e+06	65896.3	65208.1	236239	5630.97	5536.47	3.19898e+07	1.2193e+06	1.2129e+06	578087	NF	4.7618e+07	1786.57	0	1.43193e+08	260867	203590
			C1-2ctrl	1.24065e+07	6.47078e+08	2.78782e+06	464997	8.06413e+06	2.69779e+07	7.47304e+06	1.67341e+07	1.67326e+07	122729	71334.4	71285.3	2.16385e+06	317779	453666	NF	1.01339e+06	113367	112860	194927	5896.37	5818.4	2.55447e+07	431707	426599	510153	NF	1.08089e+08	37224.8	0	1.39123e+08	305688	250039
			C1-3ctrl	9.46425e+06	5.74401e+08	1.29502e+06	162897	8.20939e+06	9.4404e+06	6.06734e+06	6.63743e+06	6.63622e+06	16115.8	28913.3	28906.8	1.33202e+06	127292	345750	NF	511221	10097.7	9842.04	81549.9	1980.16	1947.54	2.70982e+07	320701	315281	295596	NF	4.79565e+07	4656.95	0	9.99733e+07	121135	81145.6
		Infected	C1-2inf	4.7952e+06	2.84663e+08	4.28446e+06	1.30261e+06	4.93338e+06	2.68599e+07	5.35056e+06	1.79023e+07	1.79012e+07	215447	164126	164039	1.20188e+06	1.033e+06	286112	146903	1.20246e+06	606474	605873	162120	99068.2	99003.4	2.39525e+07	2.1658e+06	2.16101e+06	385794	NF	1.29675e+08	10616.4	0	4.57544e+08	225698	42680.9
			C1-3inf	3.34301e+07	4.59761e+08	6.23578e+06	1.97521e+06	6.23132e+06	2.69732e+07	8.48047e+06	1.96908e+07	1.96891e+07	275197	150522	150412	2.21957e+06	1.75675e+06	456458	206770	1.69836e+06	677081	676232	275471	132835	132725	3.94385e+07	4.461e+06	4.45311e+06	419175	NF	1.94416e+08	5655.31	0	6.11751e+08	234618	0
*Compensation of natural occurrence												0.0002			0.0004							0.0005			0.0004			0.0002					0.0009			0.0004

## Sheet: S2f_13C ex vivo TrehRAdG4
			Sample Name	Tre	Tre_13C6	Tre_13C12	Glu	Glu_13C6	Glu-1P and Fru-6P	Glu-1P and Fru-6P_13C6	Glu-6P	Glu-6P _13C3	*Glu-6P _13C3	Glu-6P _13C4	Glu-6P _13C5	Glu-6P _13C6	2PG and 3PG	2PG and 3PG_13C3	*2PG and 3PG_13C3	PEP	PEP_13C3	*PEP_13C3	Lactate	Lactate _13C3	*Lactate _13C3	6PG	6PG _13C6	Ribose-5P	Ribose-5P_13C5	Sedoheptulose-7P	Sedoheptulose-7P_13C5	2PG and 3PG	2PG and 3PG_13C2	*2PG and 3PG_13C2	G3H	G3H_13C3	FGAR	FGAR_13C3	*FGAR_13C3	FGAR_13C5	UDPG	UDPG_13C1	*UDPG_13C1	UDPG_13C2	*UDPG_13C2	UDPG_13C3	*UDPG_13C3	UDPG_13C4	UDPG_13C5
Media: 5mM trehalose 13C12 + 0.5mM glucose 12C6	w1118 control	Uninfected	TT03_C_01	1.63515e+08	3.71731e+06	1.88683e+09	2.48475e+06	224642	3.00353e+06	0	5.05514e+06	0	0	0	0	489497	2.06811e+07	1.94107e+06	1.93073e+06	1.39227e+07	2.27803e+06	2.27246e+06	2.80817e+07	1.02142e+06	1.01581e+06	158796	0	1.09842e+06	0	4.05455e+06	0	2.04613e+07	87393.3	0	46869.8	0	202353	2386.3	0	0	1.13058e+07	2.30441e+06	470611	1.0562e+06	1.03978e+06	1.51743e+06	1.51151e+06	475758	303494
			TT03_C_02	9.40971e+07	2.87006e+06	1.49362e+09	2.54641e+06	180539	2.01153e+06	0	3.2558e+06	0	0	0	0	89632	1.54911e+07	593719	585974	1.29133e+07	597402	592236	3.56105e+07	746123	739001	168574	0	958180	0	2.56093e+06	0	9.8236e+06	0	0	52963.2	0	11393.6	0	0	0	9.88864e+06	2.00582e+06	401886	770081	756055	903957	899647	241157	154283
			TT03_C_03	1.02699e+08	2.75512e+06	1.35951e+09	3.56924e+06	15781.8	1.91846e+06	0	3.03356e+06	0	0	0	0	14153.7	2.15005e+07	290723	279973	1.44182e+07	133920	128152	2.97904e+07	75949.5	69991.4	152511	0	1.22989e+06	0	2.47908e+06	0	1.57633e+07	0	0	114319	0	1.45435e+06	0	0	0	5.97061e+06	1.06998e+06	101550	262957	259413	353736	352257	40400.9	8997.16
			TT03_C_04	1.19875e+08	2.94608e+06	1.54514e+09	2.6882e+06	161094	1.95792e+06	0	3.168e+06	0	0	0	0	23181	1.34049e+07	274247	267545	1.49479e+07	230935	224956	2.94175e+07	85869.1	79985.6	87486.5	0	804252	0	2.85086e+06	0	1.66142e+07	0	0	67147.8	0	5050.92	0	0	0	4.62421e+06	876162	126116	291615	287214	393665	392028	55366.2	28167.5
			TT03_C_05	8.78522e+07	3.02231e+06	1.58635e+09	2.71625e+06	477390	2.67968e+06	0	5.09029e+06	328667	322559	0	0	717029	1.29842e+07	832400	825908	8.498e+06	853884	850485	4.15755e+07	1.21572e+06	1.2074e+06	138546	0	993929	0	3.67845e+06	2757.95	3.20862e+07	372277	0	76077.3	0	106196	3159.16	0	0	9.30981e+06	2.10746e+06	597412	1.04949e+06	1.02864e+06	1.80629e+06	1.80043e+06	719782	535387
		Infected	TT04_C.I0_01	6.74768e+07	1.37506e+06	6.94538e+08	2.67392e+06	2.49132e+06	3.03901e+06	2.09122e+06	5.18184e+06	1.74931e+06	1.74309e+06	293623	498747	4.7713e+06	2.15348e+07	6.3577e+06	6.34694e+06	1.52023e+07	6.99737e+06	6.99129e+06	4.02112e+07	8.60529e+06	8.59725e+06	98915.9	12489.6	1.81567e+06	753962	2.78824e+06	72945.5	2.65184e+07	880009	498144	741022	845986	1.00702e+06	89075.1	0	59147.1	1.36824e+07	2.96148e+06	742197	1.70276e+06	1.67686e+06	3.99533e+06	3.98577e+06	1.27632e+06	1.38221e+06
			TT04_C.I0_02	7.40716e+07	2.51743e+06	1.32478e+09	2.90736e+06	3.24286e+06	3.41044e+06	1.08815e+06	6.79358e+06	1.19316e+06	1.18501e+06	177272	312812	3.36245e+06	3.16969e+07	7.13825e+06	7.1224e+06	1.97918e+07	5.66727e+06	5.65935e+06	3.53203e+07	1.01647e+07	1.01576e+07	156183	7975.84	1.83382e+06	661134	3.26845e+06	30526.2	5.18357e+07	837061	90626.2	804372	676226	994643	28880.1	0	2719.74	2.07275e+07	4.08394e+06	721949	1.8389e+06	1.8137e+06	3.68142e+06	3.67109e+06	1.102e+06	1.18563e+06
			TT04_C.I0_03	2.17367e+08	3.89277e+06	1.95194e+09	5.21209e+06	4.16167e+06	6.48764e+06	1.12748e+06	1.24235e+07	904197	889289	89172.8	340530	4.21605e+06	2.38148e+07	5.39792e+06	5.38602e+06	2.31203e+07	4.50846e+06	4.49921e+06	5.46266e+07	8.19449e+06	8.18356e+06	185912	2484.32	1.91193e+06	130746	5.69547e+06	8071.11	1.2983e+08	1.17499e+06	0	1.46861e+06	913479	920655	0	0	6260.12	1.94967e+07	3.80821e+06	645846	1.8529e+06	1.83036e+06	3.72031e+06	3.70988e+06	1.1109e+06	1.03067e+06
			TT04_C.I0_04	9.18328e+07	2.61222e+06	1.28588e+09	3.38809e+06	4.3056e+06	3.17382e+06	1.23575e+06	5.65763e+06	187096	180307	146360	294992	3.31749e+06	1.85369e+07	5.26087e+06	5.2516e+06	1.21925e+07	4.45995e+06	4.45508e+06	4.44849e+07	2.1913e+07	2.19041e+07	186631	119691	1.3471e+06	450974	5.59181e+06	8321.85	4.65691e+07	1.01583e+06	345240	294748	397485	601304	13358.6	0	5630.92	1.2267e+07	2.46385e+06	474141	1.21829e+06	1.20174e+06	2.74214e+06	2.73529e+06	874100	1.35558e+06
			TT04_C.I0_05	7.32535e+07	1.65958e+06	8.89323e+08	3.15606e+06	3.81705e+06	2.69578e+06	1.55249e+06	4.78819e+06	1.42325e+06	1.4175e+06	275263	426833	3.86983e+06	1.53213e+07	6.53525e+06	6.52759e+06	1.04743e+07	4.05362e+06	4.04943e+06	6.65436e+07	3.32622e+06	3.31292e+06	123523	4937.85	1.27067e+06	248919	2.09287e+06	61837.5	2.29216e+07	661916	331845	478597	739293	256960	5365.45	0	2144.37	1.10928e+07	2.40417e+06	604926	1.43171e+06	1.4106e+06	3.88531e+06	3.87727e+06	1.23374e+06	1.35419e+06
	TrehRAΔG4 mutant	Uninfected	TT01_SWG_01	1.0413e+08	2.5124e+06	1.30685e+09	2.94904e+06	0	1.57688e+06	0	2.84697e+06	0	0	0	0	0	1.49366e+07	113042	105573	6.09014e+06	189247	186811	2.99179e+07	265232	259249	247903	0	1.32757e+06	0	2.04505e+06	0	7.10157e+06	0	0	46419.8	0	5823.22	0	0	0	1.21731e+07	2.27948e+06	305003	700899	690255	596817	592883	76218.1	8079.15
			TT01_SWG_02	8.10571e+07	1.48549e+06	7.72751e+08	3.39048e+06	8609.81	1.41015e+06	0	2.86685e+06	0	0	0	0	0	1.43461e+07	72191.2	65018.2	6.54496e+06	123659	121041	2.04746e+07	0	0	242588	0	1.29888e+06	0	1.5122e+06	0	7.73471e+06	0	0	86064.8	0	2372.44	0	0	0	1.82583e+07	3.37988e+06	418387	1.18697e+06	1.17237e+06	909333	902651	158165	38891.3
			TT01_SWG_03	1.12012e+08	2.42064e+06	1.27119e+09	3.87515e+06	2745.12	1.37699e+06	0	2.7004e+06	0	0	0	0	0	1.70663e+07	34384.2	25851.1	1.08502e+07	53439.1	49099	3.28088e+07	0	0	270847	0	1.20012e+06	0	2.35635e+06	0	1.29131e+07	0	0	26972.5	0	37683.7	0	0	2438.67	1.58093e+07	2.95034e+06	386072	861398	847924	569866	565033	58227.9	10496.9
			TT01_SWG_04	1.35677e+08	2.22645e+06	1.20089e+09	3.54081e+06	5313.97	1.81083e+06	0	2.87315e+06	0	0	0	0	0	1.6839e+07	70786.2	62366.7	1.1439e+07	153159	148584	2.59584e+07	0	0	234980	0	1.25962e+06	0	2.14453e+06	0	1.48182e+07	0	0	24087.1	0	10950.2	0	0	0	1.62735e+07	2.95493e+06	315365	960782	949776	820709	815296	168053	26508.1
			TT01_SWG_05	4.49138e+08	4.86907e+06	2.4337e+09	5.44935e+06	27530.2	8.00142e+06	0	1.69764e+07	0	0	0	0	18111.3	3.89823e+07	216741	197250	2.20649e+07	199077	190251	3.79145e+07	105257	97674.4	386629	0	1.94296e+06	0	8.29705e+06	0	1.37427e+08	0	0	313677	0	5471.52	0	0	0	1.4686e+07	2.71718e+06	335101	774009	762314	640282	635937	71213	2374.89
		Infected	TT02_SWG.I0_01	2.57038e+08	4.41853e+06	2.10225e+09	6.9717e+06	1.74858e+06	6.70383e+06	1.1016e+06	1.32525e+07	995252	979349	230004	322544	3.37357e+06	2.56639e+07	3.6055e+06	3.59266e+06	2.55902e+07	4.12719e+06	4.11695e+06	7.45503e+07	6.35305e+06	6.33814e+06	355208	4791.26	2.35431e+06	95336.3	4.54139e+06	36304	8.16041e+07	1.04182e+06	0	1.36121e+06	632183	2.07908e+06	78331.3	0	6082.7	2.84665e+07	5.58141e+06	964133	2.78138e+06	2.74773e+06	5.15492e+06	5.13926e+06	1.5032e+06	1.2707e+06
			TT02_SWG.I0_02	3.02397e+08	4.92561e+06	2.38758e+09	4.1309e+06	3.69234e+06	8.85871e+06	1.19755e+06	1.77817e+07	732762	711424	70406.2	335376	4.36442e+06	3.73871e+07	5.70883e+06	5.69013e+06	3.36527e+07	4.85931e+06	4.84585e+06	4.64467e+07	8.4481e+06	8.43881e+06	275227	4167.79	1.98813e+06	178882	6.54136e+06	15243	1.70074e+08	890274	0	1.95863e+06	954971	2.39079e+06	46728.2	0	35097.6	2.57525e+07	4.77232e+06	595276	2.03569e+06	2.01491e+06	3.52773e+06	3.51624e+06	1.01869e+06	1.12411e+06
			TT02_SWG.I0_03	1.29994e+08	1.48485e+06	8.32687e+08	3.82024e+06	1.15908e+06	3.8499e+06	1.33276e+06	7.39283e+06	1.76143e+06	1.75256e+06	244403	376506	3.94356e+06	2.38472e+07	6.90188e+06	6.88995e+06	1.5421e+07	4.19321e+06	4.18705e+06	3.01064e+07	4.18709e+06	4.18107e+06	205045	0	1.65744e+06	183748	3.03747e+06	46783.1	3.00372e+07	644743	212207	847575	834187	820910	14825.2	0	0	1.88358e+07	3.87664e+06	821480	1.96955e+06	1.94088e+06	4.30353e+06	4.29246e+06	1.24837e+06	1.22428e+06
			TT02_SWG.I0_04	1.11123e+08	2.43093e+06	1.25115e+09	3.99879e+06	2.16049e+06	3.96115e+06	1.7334e+06	7.23154e+06	1.61727e+06	1.6086e+06	186758	414860	4.75827e+06	2.5636e+07	6.79152e+06	6.7787e+06	1.57156e+07	7.20211e+06	7.19583e+06	5.03243e+07	1.37178e+07	1.37078e+07	177750	0	1.69421e+06	209773	2.62218e+06	2598.3	4.59624e+07	1.03483e+06	372972	1.17215e+06	1.2351e+06	409725	0	0	2268.13	1.88671e+07	3.769e+06	708764	1.90766e+06	1.88292e+06	4.66388e+06	4.65315e+06	1.34459e+06	1.6464e+06
			TT02_SWG.I0_05	9.0015e+07	1.89601e+06	9.98462e+08	2.65799e+06	1.32772e+06	4.22362e+06	1.69006e+06	8.19084e+06	2.14111e+06	2.13128e+06	266942	490461	5.02959e+06	2.56232e+07	6.71525e+06	6.70244e+06	1.44073e+07	5.16219e+06	5.15642e+06	4.72473e+07	9.04719e+06	9.03774e+06	248225	6706.07	2.02892e+06	243804	2.80542e+06	11834.2	3.70542e+07	1.0671e+06	533517	1.1427e+06	1.07364e+06	391912	0	0	7436.63	2.09823e+07	4.47447e+06	1.07114e+06	2.35183e+06	2.31445e+06	5.64029e+06	5.62709e+06	1.61181e+06	1.60433e+06
*Compensation of natural occurrence													0.0012						0.0005			0.0004			0.0002									0.0144					0.0865				0.1622		0.0349		0.0057
[truncated: 23 more columns]

## Sheet: S2g_13C ex vivo SrpTret1-1-RNAi
			Sample Name	Tre	Tre_13C6	Tre_13C12	Tre-6P	Tre-6P_13C12	UDPG	UDPG_13C6	Glu-6P	Glu-6P _13C2	*Glu-6P _13C2	Glu-6P _13C3	*Glu-6P _13C3	Glu-6P _13C4	Glu-6P _13C5	Glu-6P _13C6	Glu-1P and Fru-6P	Glu-1P and Fru-6P_13C6	G3H	G3H_13C3	*G3H_13C3	DPG	DPG_13C3	*DPG_13C3	2PG and 3PG	2PG and 3PG_13C3	*2PG and 3PG_13C3	PEP	PEP_13C3	*PEP_13C3	Lactate	Lactate _13C3	*Lactate _13C3	Pyruvate	Pyruvate_13C3	*Pyruvate_13C3	6PG	6PG _13C6	Ribose-5P	Ribose-5P_13C5	Sedoheptulose-7P	Sedoheptulose-7P_13C4	Sedoheptulose-7P_13C5	E4P	E4P_13C4	Citrate and Isocitrate	Citrate_13C3 and Isocitrate_13C3
Srp>P{y[+t7.7]=CaryP}attP2 control	Media: 5mM trehalose 12C12 + 0.5mM glucose 13C6	Uninfected	1498-1-G	9.91459e+08	0	0	237263	0	1.42472e+06	1.48434e+06	2.24345e+06	176925	135421	264328	264166	107766	128356	1.25885e+06	1.01375e+06	0	351391	48474.9	48334.4	24146.6	5101.3	5084.39	6.50755e+06	3.39937e+06	3.39612e+06	2.80079e+06	1.36884e+06	1.36772e+06	2.10949e+08	1.18888e+06	1.14669e+06	0	0	0	55510.6	0	294192	5092.04	908384	0	0	2403.45	1825.55	5.19772e+08	154325
			1498-2-G	1.04051e+09	0	0	59150.1	0	639046	345415	4.51328e+06	142403	58907.3	37166.1	37095.4	32322.9	49145.5	566798	2.75208e+06	43439.9	0	20310.8	20310.8	0	0	0	999130	98826.6	98327.1	204073	0	0	1.23713e+08	647943	623201	0	0	0	16194.8	0	303381	0	7.61403e+06	34733	0	29292.1	0	7.04206e+07	0
			1498-3-G	1.18198e+09	0	0	224111	0	2.85871e+06	4.29694e+06	6.01353e+06	608758	497508	2.30435e+06	2.30375e+06	793018	1.03201e+06	8.21255e+06	2.32039e+06	370701	453296	38351.1	38169.8	67090.8	106747	106700	1.50271e+07	1.69797e+07	1.69722e+07	3.96079e+06	5.21091e+06	5.20932e+06	3.48196e+08	1.05241e+06	982770	0	0	0	208464	1809.59	834916	177544	2.44144e+06	157427	30198.3	78350.4	64023.3	2.06528e+09	0
			1498-4-G	1.25023e+09	0	0	93890.7	0	2.68464e+06	3.27836e+06	5.48608e+06	582487	480995	1.45883e+06	1.45825e+06	465361	500825	3.36068e+06	1.23424e+06	190209	278867	44474.9	44363.4	64022.5	29565.5	29520.7	1.02326e+07	6.33249e+06	6.32738e+06	3.98468e+06	2.85121e+06	2.84961e+06	1.33698e+08	992461	965722	0	0	0	123075	0	480573	72858.9	1.90517e+06	95821.2	21412	36792.4	8368	1.31201e+09	172403
			1498-5-G	1.4827e+09	0	0	150467	0	3.90263e+06	3.00161e+06	1.389e+07	633160	376195	1.13482e+06	1.13437e+06	445105	458624	4.01954e+06	3.33421e+06	172662	112183	50344.2	50299.3	106692	8818.82	8744.14	1.50293e+07	4.24507e+06	4.23755e+06	4.9937e+06	1.58749e+06	1.58549e+06	8.6335e+07	1.04494e+06	1.02768e+06	1.11778e+06	17947.4	17723.8	187467	0	880974	38981.5	6.38395e+06	107023	10040.2	140280	21957.4	2.9574e+09	2954.67
		Infected	1498-1-G-INF	1.47898e+09	0	0	142694	0	1.08525e+07	9.38753e+06	1.41144e+07	1.18593e+06	924816	5.43615e+06	5.43504e+06	1.24666e+06	1.22994e+06	1.14373e+07	3.39925e+06	1.52013e+06	1.11204e+06	877307	876862	263910	194621	194436	3.35737e+07	2.48004e+07	2.47836e+07	1.07594e+07	8.50035e+06	8.49604e+06	8.18584e+07	1.67629e+06	1.65992e+06	1.55724e+06	61801.4	61490	182461	0	1.36527e+06	682238	2.08013e+06	620854	145253	152097	117369	2.1078e+09	2.52283e+06
			1498-2-G-INF	2.32394e+09	0	0	297432	0	1.4408e+07	9.29541e+06	2.25121e+07	1.76128e+06	1.3448e+06	6.84511e+06	6.84349e+06	1.52336e+06	1.38402e+06	1.19043e+07	5.32068e+06	1.48022e+06	883642	515663	515309	255962	119958	119778	4.32958e+07	2.10349e+07	2.10133e+07	1.22018e+07	6.51929e+06	6.51441e+06	1.51698e+08	1.26186e+06	1.23152e+06	3.77026e+06	107567	106813	195174	0	2.03373e+06	710182	3.92813e+06	721379	123334	353455	124818	2.48266e+09	1.47829e+06
			1498-3-G-INF	8.47968e+08	0	0	211282	0	1.38492e+07	6.74442e+06	1.62421e+07	723846	423367	3.52222e+06	3.52172e+06	701842	620490	8.3875e+06	3.78035e+06	757522	1.09421e+06	456901	456464	209185	36255.4	36109	3.21831e+07	9.55376e+06	9.53767e+06	8.20829e+06	2.81723e+06	2.81395e+06	1.49449e+08	2.23949e+06	2.2096e+06	2.86398e+06	96774.1	96201.3	189638	0	911503	194674	2.05239e+06	344456	15345.6	225165	68838.8	1.85978e+09	462818
			1498-4-G-INF	8.42125e+08	0	0	110453	0	1.81137e+07	9.06323e+06	1.85895e+07	1.26519e+06	921290	5.18036e+06	5.17925e+06	1.0563e+06	896531	8.17481e+06	4.44004e+06	1.12777e+06	1.34774e+06	768929	768390	200939	40491.4	40350.7	3.53305e+07	1.23518e+07	1.23341e+07	9.21877e+06	3.38263e+06	3.37894e+06	1.19112e+08	1.26714e+06	1.24331e+06	2.04101e+06	52793.5	52385.3	143839	1719.2	1.3677e+06	288413	2.21886e+06	638724	73247.3	232213	65635.9	2.13799e+09	1.515e+06
			1498-5-G-INF	1.01203e+09	0	0	1.82519e+06	0	2.67581e+07	9.05134e+06	2.59087e+07	1.55459e+06	1.07528e+06	5.70058e+06	5.69929e+06	1.28847e+06	1.09148e+06	1.06728e+07	5.74021e+06	1.09534e+06	1.11937e+06	366263	365815	275867	91013.8	90820.7	4.88901e+07	1.78679e+07	1.78435e+07	1.16089e+07	5.15448e+06	5.14984e+06	1.04059e+08	1.07925e+07	1.07717e+07	2.65959e+06	139708	139176	436792	8047.77	2.28503e+06	537488	3.53769e+06	711902	165077	354794	106528	3.03878e+09	1.04026e+06
	Media: 5mM trehalose 13C12 + 0.5mM glucose 12C6	Uninfected	1498-1-T	2.60353e+07	2.52304e+06	1.24726e+09	320435	30359.6	4.04937e+06	396090	1.04106e+07	438558	245962	368163	367868	154605	78179.8	662214	2.35779e+06	0	68829.9	34512.3	34484.8	99442.9	0	0	1.5657e+07	732647	724819	4.90554e+06	242068	240106	1.93715e+08	144736	105993	1.29618e+06	0	0	120960	0	742513	0	3.40947e+06	62564.7	0	85211.7	0	4.30838e+08	123266
			1498-2-T	5.04199e+07	3.80275e+06	1.90338e+09	10745.3	5525.25	475509	0	2.23994e+06	108677	67238.1	16378.8	16298.2	1416.34	6142.48	165310	3.27498e+06	0	147688	16549	16489.9	0	0	0	601706	0	0	102062	0	0	2.30281e+08	103284	57228.2	0	0	0	5906.45	0	254938	0	3.29272e+06	12863.9	0	9479.85	0	6.96455e+07	0
			1498-3-T	8.18192e+07	4.68506e+06	2.36416e+09	126191	388673	2.57266e+06	134159	5.72625e+06	65439.6	0	0	0	0	0	98896.1	1.73918e+06	0	123684	25731.3	25681.8	100672	0	0	1.16233e+07	706475	700664	4.31963e+06	109702	107974	1.87175e+08	1.53375e+06	1.49631e+06	4.56144e+06	20241.7	19329.4	155479	0	1.38879e+06	0	4.20485e+06	0	0	26239.2	0	1.33827e+09	0
			1498-4-T	1.0761e+08	2.66649e+06	1.38556e+09	286600	0	5.92467e+06	604525	8.87309e+06	388516	224364	147440	147170	59080.2	51098.1	466584	3.3046e+06	0	73631.9	0	0	292636	0	0	3.51856e+07	1.11332e+06	1.09572e+06	1.41285e+07	545772	540121	2.50131e+08	160052	110026	1.54571e+06	0	0	146973	0	942037	0	3.51656e+06	0	0	72712.4	0	2.35016e+09	11067.8
			1498-5-T	8.31002e+08	2.23084e+06	1.13829e+09	782097	33990.1	7.07101e+06	893322	3.2562e+07	132918	0	0	0	0	6283.6	724549	2.15831e+07	0	598410	0	0	1.03273e+06	0	0	1.39898e+08	1.45073e+06	1.38078e+06	5.58131e+07	489142	466817	1.60294e+08	331086	299027	0	0	0	604351	0	3.84445e+06	0	3.12266e+07	9218.25	0	577733	0	2.29226e+09	150975
		Infected	1498-1-T-INF	2.53633e+07	1.81419e+06	9.4004e+08	17137.8	37258.7	1.95916e+07	6.32915e+06	2.93982e+07	2.48784e+06	1.94397e+06	9.68992e+06	9.68759e+06	1.51032e+06	1.38648e+06	1.02031e+07	6.23917e+06	1.03083e+06	466562	194743	194557	219003	76145.6	75992.3	3.62396e+07	1.47369e+07	1.47188e+07	9.74558e+06	4.49744e+06	4.49354e+06	1.93786e+08	415436	376679	0	0	0	205635	0	2.45318e+06	190458	4.21027e+06	946872	134722	412798	88810.8	1.87949e+09	1.34133e+06
			1498-2-T-INF	3.47023e+07	1.68589e+06	9.5168e+08	15384.9	1397.92	1.6808e+07	8.095e+06	1.98936e+07	1.21821e+06	850181	4.50827e+06	4.50724e+06	844851	1.13316e+06	1.06971e+07	4.05051e+06	860615	851760	606374	606033	130661	24552.6	24461.2	2.95872e+07	1.20173e+07	1.20025e+07	7.39103e+06	2.97573e+06	2.97277e+06	1.55726e+08	1.08219e+06	1.05104e+06	3.25222e+06	84387.5	83737	133635	4597.6	1.50109e+06	111566	3.73656e+06	336796	51991.8	250627	104889	1.87953e+09	973268
			1498-3-T-INF	6.68868e+07	1.65073e+06	9.21644e+08	86463.4	258865	1.40288e+07	4.55222e+06	1.91226e+07	930235	576466	3.3164e+06	3.31571e+06	487331	660299	7.48076e+06	3.37116e+06	260569	637072	129788	129534	118852	18720.6	18637.4	2.60312e+07	8.36434e+06	8.35132e+06	6.01618e+06	2.06328e+06	2.06088e+06	1.62732e+08	2.6997e+06	2.66715e+06	0	0	0	325063	1662.22	1.44472e+06	10777.3	3.03748e+06	155163	10056.2	274800	47638.3	1.43819e+09	53463.5
			1498-4-T-INF	7.06866e+07	1.82786e+06	9.79946e+08	107316	273621	1.38647e+07	5.1229e+06	1.78673e+07	1.04289e+06	712348	4.24749e+06	4.24664e+06	628497	752739	8.18752e+06	4.29293e+06	795348	669138	316184	315917	214425	44872.9	44722.8	2.86904e+07	1.04154e+07	1.04011e+07	8.57509e+06	3.10275e+06	3.09932e+06	1.7198e+08	2.98044e+06	2.94604e+06	0	0	0	196729	8832.14	1.68551e+06	0	3.2837e+06	442634	9838.5	260115	79137.7	1.65994e+09	95884
			1498-5-T-INF	6.38472e+07	1.85233e+06	9.70283e+08	210689	212380	8.7728e+06	2.59143e+06	1.75277e+07	835396	511135	3.37395e+06	3.37334e+06	506504	685103	7.19005e+06	5.91462e+06	1.09497e+06	616643	0	0	15769.9	0	0	1.48132e+07	4.47249e+06	4.46508e+06	2.24919e+06	726181	725281	1.69574e+08	2.95656e+06	2.92265e+06	0	0	0	93289.2	0	1.30429e+06	0	4.52743e+06	457645	46131.5	319767	49450.1	6.46668e+08	995.678
Srp>P{TRiP.HMS02573}attP2 Tret1-1-RNAi	Media: 5mM trehalose 12C12 + 0.5mM glucose 13C6	Uninfected	1527-1-G	1.65171e+09	0	0	62773.9	0	3.12416e+06	2.31034e+06	7.0888e+06	245838	114696	97827.3	97689.6	122412	110507	2.08111e+06	1.67425e+06	28714.1	39379.8	0	0	50549.5	0	0	8.40147e+06	1.75096e+06	1.74676e+06	2.38208e+06	484287	483334	7.82047e+07	3.58622e+06	3.57058e+06	2.00685e+06	86291.4	85890	152451	0	644234	16664	3.68096e+06	6856.66	5671.99	46878.1	0	1.45736e+09	5358.52
			1527-2-G	2.04891e+09	0	0	339179	0	1.37647e+06	1.36024e+06	1.77978e+07	156244	0	165772	165772	40947.2	119108	2.11043e+06	3.61528e+06	15659.8	62348	29055.5	29030.5	99595.8	0	0	1.38174e+07	1.09147e+06	1.08456e+06	4.52549e+06	412061	410250	1.11636e+08	1.80575e+06	1.78342e+06	2.4305e+06	60530.1	60044	164349	0	871795	12002.1	1.14e+07	7491.37	4201.68	234769	10441.2	8.90664e+08	3745.86
			1527-3-G	1.55558e+09	0	0	248018	0	2.17768e+06	2.53641e+06	8.38536e+06	96238.3	-58890.7	185479	185550	163313	279029	3.81936e+06	2.37143e+06	0	193793	19286.9	19209.4	48409.3	0	0	1.08426e+07	1.78984e+06	1.78442e+06	3.75981e+06	588653	587149	1.03128e+08	1.4199e+06	1.39928e+06	0	0	0	50363.3	0	762327	80622.9	4.00155e+06	19779.2	4515.09	33311.5	14633.9	1.13147e+09	477854
			1527-4-G	1.20436e+09	0	0	243162	0	5.07161e+06	2.70951e+06	2.5819e+07	836994	359342	766360	765929	232608	277084	3.42084e+06	5.05655e+06	1.05244e-10	273244	0	0	193938	4265.33	4129.58	2.96655e+07	4.33988e+06	4.32505e+06	8.56817e+06	1.46332e+06	1.4599e+06	9.44428e+07	1.36288e+06	1.344e+06	3.00329e+06	37315	36714.3	350631	0	1.04306e+06	50546.2	8.59733e+06	43497.2	0	361769	7576.09	1.04935e+09	2723.57
			1527-5-G	1.0209e+09	0	0	13038.9	0	1.43553e+06	1.88246e+06	2.97941e+06	266470	211351	562026	561773	291693	364899	3.47596e+06	828965	51760.5	59083	32100.1	32076.5	3016.65	1314.41	1312.3	5.91721e+06	3.30148e+06	3.29852e+06	1.17784e+06	1.06985e+06	1.06938e+06	9.68679e+07	765718	746345	2.04637e+06	35388.2	34978.9	89713	0	329111	87183.2	1.58393e+06	43303.3	14066.9	7795.9	15713.4	4.78324e+08	36715.3
		Infected	1527-1-G-INF	1.6355e+09	0	0	176749	0	3.40805e+06	3.20309e+06	1.13699e+07	906131	695788	3.01033e+06	3.00949e+06	685403	701592	7.8196e+06	5.89616e+06	2.02506e+06	836067	126377	126043	0	0	0	5.2898e+06	1.42633e+06	1.42369e+06	433955	147765	147591	1.06834e+08	2.45833e+06	2.43696e+06	3.46126e+06	113566	112874	36474.4	0	942384	267822	7.40574e+06	889847	173961	129901	83976.5	2.60587e+08	0
			1527-2-G-INF	1.44962e+09	0	0	59267.7	0	5.54184e+06	8.1788e+06	8.87085e+06	821573	657462	3.24021e+06	3.23942e+06	972520	1.12388e+06	1.31032e+07	1.66219e+06	1.11762e+06	478522	549056	548864	120772	109292	109207	2.17507e+07	1.79801e+07	1.79692e+07	5.712e+06	5.03158e+06	5.0293e+06	9.39339e+07	1.0097e+06	990914	2.04177e+06	35354.6	34946.3	125463	3045.13	853234	328461	2.99503e+06	496347	129290	104153	141409	1.31139e+09	344505
			1527-3-G-INF	8.50778e+08	0	0	6116.77	0	9.33253e+06	1.55337e+07	9.30447e+06	1.31265e+06	1.14052e+06	6.2949e+06	6.29354e+06	1.71085e+06	1.70398e+06	1.37567e+07	2.06265e+06	2.33568e+06	650439	687465	687204	235723	195918	195753	2.64303e+07	3.0188e+07	3.01748e+07	9.52187e+06	1.15898e+07	1.1586e+07	1.36281e+08	687308	660052	2.15234e+06	81741.6	81311.1	102422	6636.38	1.12906e+06	976071	1.48614e+06	863102	241425	99404.7	155690	2.2421e+09	6.68747e+06
			1527-4-G-INF	1.09956e+09	0	0	0	0	1.05518e+07	1.73016e+07	1.6456e+07	1.92526e+06	1.62082e+06	9.67917e+06	9.67722e+06	2.48194e+06	2.46135e+06	2.16079e+07	2.75133e+06	2.58564e+06	599066	994557	994318	284168	256850	256651	3.88171e+07	4.20844e+07	4.2065e+07	1.1513e+07	1.45666e+07	1.4562e+07	1.05136e+08	352449	331422	2.79693e+06	90184.7	89625.3	249044	16752.2	1.30625e+06	1.14566e+06	2.55112e+06	999228	242851	200910	256341	1.97006e+09	7.45037e+06
			1527-5-G-INF	1.31319e+09	0	0	44172.6	1358.08	1.12416e+07	1.48505e+07	1.74647e+07	2.79689e+06	2.47379e+06	1.08993e+07	1.08964e+07	3.07631e+06	2.94357e+06	1.93802e+07	2.94141e+06	2.23157e+06	460347	416132	415948	263671	201899	201714	4.12561e+07	3.2374e+07	3.23533e+07	1.24727e+07	1.04157e+07	1.04107e+07	8.36138e+07	429056	412333	2.05204e+06	89116.4	88706	293453	11229.9	1.5406e+06	1.11306e+06	3.11096e+06	1.06036e+06	420225	206684	229920	1.798e+09	5.34106e+06
	Media: 5mM trehalose 13C12 + 0.5mM glucose 12C6	Uninfected	1527-1-T	2.19348e+07	1.95337e+06	1.01832e+09	9478.98	0	896711	0	2.32986e+06	32883.9	0	0	0	0	0	0	3.68074e+06	0	283341	0	0	0	0	0	829222	0	0	122818	0	0	1.88982e+08	9592.34	0	0	0	0	8643.61	0	688804	0	2.17746e+06	0	0	2827.06	0	6.42496e+07	0
			1527-2-T	9.99394e+07	3.79918e+06	1.49718e+09	207346	1367	5.99707e+06	882708	2.05418e+07	1.01407e+06	634045	697947	697186	239715	158136	1.41861e+06	5.16144e+06	0	696921	62453.8	62175	248458	885.564	711.643	2.32633e+07	2.39331e+06	2.38168e+06	9.07598e+06	971036	967405	1.386e+08	207408	179688	0	0	0	161914	0	1.224e+06	1461.33	7.29244e+06	20225.6	5532.12	278034	0	8.04126e+08	223167
			1527-3-T	2.96705e+07	2.01966e+06	1.09457e+09	9048.93	1569.17	6.00321e+06	315104	6.7247e+06	128477	4070.2	60384.7	60379.8	0	3623.71	272542	1.33851e+06	0	204762	0	0	19989.2	1396.49	1382.5	5.60411e+06	361658	358856	2.32078e+06	0	0	2.604e+08	0	0	0	0	0	34584.7	0	581157	0	1.35541e+06	0	0	10223.5	0	2.14936e+09	0
			1527-4-T	6.23635e+07	3.60364e+06	1.87049e+09	89562.3	15232.1	5.72274e+06	420938	1.01713e+07	113270	0	321407	321407	7192.71	11776.7	593339	2.62334e+06	0	233804	54994.6	54901.1	66588.2	0	0	9.23667e+06	420031	415413	3.04669e+06	87536.3	86317.6	2.08202e+08	135317	93677.1	0	0	0	117015	0	684187	0	3.99025e+06	5831.88	0	108688	0	9.6639e+08	299753
			1527-5-T	7.72955e+07	3.72622e+06	1.92813e+09	147071	0	4.89786e+06	91211.2	9.82872e+06	174322	0	50901	50901	0	0	152997	2.70825e+06	0	159415	0	0	93080.2	0	0	1.08038e+07	203048	197646	3.54099e+06	28819.1	27402.7	1.39299e+08	446705	418846	0	0	0	99166.3	0	965823	0	4.29295e+06	0	0	107416	0	2.06194e+09	0
		Infected	1527-1-T-INF	1.12206e+08	1.73462e+06	9.60131e+08	90023.1	38247.7	1.54268e+07	4.81062e+06	2.39671e+07	1.56115e+06	1.11775e+06	4.57058e+06	4.56924e+06	675567	819698	7.16788e+06	6.59349e+06	568960	585425	315444	315210	348374	62443.1	62199.2	4.02519e+07	1.15873e+07	1.15672e+07	1.33275e+07	3.74346e+06	3.73813e+06	1.26627e+08	1.23041e+06	1.20508e+06	0	0	0	315825	0	2.25852e+06	2954	6.2327e+06	378545	10090.4	314835	56360	1.40179e+09	447425
			1527-2-T-INF	3.34293e+07	1.77615e+06	8.6693e+08	27170	19044.3	1.65359e+07	4.57573e+06	1.26667e+07	593368	359035	2.15566e+06	2.15523e+06	323392	521518	6.75922e+06	3.12443e+06	635382	578324	202505	202274	143917	16650.6	16549.8	2.51858e+07	8.91549e+06	8.9029e+06	7.71543e+06	2.44036e+06	2.43728e+06	1.39304e+08	2.3572e+06	2.32934e+06	0	0	0	107009	0	893731	0	2.4658e+06	119445	0	137386	36891.3	3.71777e+09	0
			1527-3-T-INF	3.84672e+07	2.05536e+06	1.09801e+09	44093.1	288465	1.99044e+07	3.7448e+06	2.37036e+07	955306	516789	3.07491e+06	3.07429e+06	421823	432923	5.43979e+06	5.45849e+06	214029	1.13761e+06	0	0	151418	7495.04	7389.04	2.89927e+07	7.68863e+06	7.67414e+06	7.36835e+06	1.88859e+06	1.88564e+06	2.00426e+08	3.15726e+06	3.11717e+06	0	0	0	253219	6316.02	1.66749e+06	0	4.17461e+06	161668	0	360072	17906.2	2.21195e+09	17372.9
			1527-4-T-INF	6.59526e+07	3.02083e+06	1.57689e+09	248211	392042	3.73087e+07	8.32883e+06	3.99151e+07	2.46556e+06	1.72713e+06	8.36927e+06	8.3672e+06	1.22329e+06	1.06447e+06	9.61772e+06	8.94732e+06	971260	1.28917e+06	45337	44821.4	224883	32236.2	32078.8	4.58416e+07	1.34382e+07	1.34153e+07	1.08931e+07	3.42388e+06	3.41953e+06	1.76471e+08	3.36534e+06	3.33005e+06	0	0	0	352369	3686.36	2.70849e+06	0	6.70509e+06	785957	68555.8	699724	94039.1	2.44287e+09	1.20798e+06
			1527-5-T-INF	1.08584e+08	2.48561e+06	1.24402e+09	208170	346491	2.59949e+07	5.01458e+06	3.36721e+07	1.26646e+06	643525	3.41829e+06	3.41751e+06	499694	575260	6.47436e+06	8.67262e+06	525510	927895	0	0	260429	10782.6	10600.3	3.93935e+07	6.9249e+06	6.90521e+06	1.09978e+07	2.01269e+06	2.00829e+06	1.68412e+08	2.41315e+06	2.37947e+06	0	0	0	314045	0	2.02851e+06	2205.03	7.18584e+06	319057	0	499932	39718.8	1.64668e+09	172093
NORMALIZED:	*Compensation of natural occurrence												0.0185		0.0012								0.0004			0.0007			0.0005			0.0004			0.0002			0.0002
Srp>P{y[+t7.7]=CaryP}attP2 control	Media: 5mM trehalose 12C12 + 0.5mM glucose 13C6	Uninfected	1498-1-G	9.91459e+08	0	0	237263	0	1.42472e+06	1.48434e+06	2.24345e+06	176925	135421	264328	264166	107766	128356	1.25885e+06	1.01375e+06	0	351391	48474.9	48334.4	24146.6	5101.3	5084.39	6.50755e+06	3.39937e+06	3.39612e+06	2.80079e+06	1.36884e+06	1.36772e+06	2.10949e+08	1.18888e+06	1.14669e+06	0	0	0	55510.6	0	294192	5092.04	908384	0	0	2403.45	1825.55	5.19772e+08	154325
			1498-2-G	9.32279e+08	0	0	52997.7	0	572576	309487	4.04384e+06	127591	52780.2	33300.3	33237	28960.9	44033.7	507844	2.46582e+06	38921.6	0	18198.2	18198.2	0	0	0	895207	88547.4	88099.8	182847	0	0	1.10845e+08	580549	558380	0	0	0	14510.3	0	271826	0	6.82207e+06	31120.4	0	26245.3	0	6.30959e+07	0
			1498-3-G	4.21432e+08	0	0	79906	0	1.01927e+06	1.53206e+06	2.14411e+06	217051	177385	821609	821397	282748	367960	2.92816e+06	827328	132172	161621	13674	13609.3	23921	38060.3	38043.5	5.35788e+06	6.05406e+06	6.05138e+06	1.41221e+06	1.85793e+06	1.85737e+06	1.24148e+08	375234	350404	0	0	0	74327.4	645.206	297687	63302.8	870489	56130.3	10767.1	27935.6	22827.3	7.3637e+08	0
			1498-4-G	7.76519e+08	0	0	58315.7	0	1.66743e+06	2.03619e+06	3.40741e+06	361784	298747	906079	905720	289036	311064	2.08732e+06	766589	118139	173205	27623.5	27554.2	39764.5	18363.2	18335.4	6.35549e+06	3.93312e+06	3.92994e+06	2.47489e+06	1.77089e+06	1.7699e+06	8.30398e+07	616419	599811	0	0	0	76442.2	0	298484	45252.8	1.18331e+06	59514.7	13299	22851.8	5197.38	8.14893e+08	107080
			1498-5-G	5.767e+08	0	0	58524.8	0	1.51794e+06	1.16749e+06	5.40258e+06	246270	146322	441395	441219	173125	178383	1.56342e+06	1.29685e+06	67157.4	43634.2	19581.6	19564.1	41498.1	3430.12	3401.07	5.84571e+06	1.65114e+06	1.64821e+06	1.94232e+06	617459	616682	3.35803e+07	406434	399718	434764	6980.7	6893.75	72916.1	0	342658	15162	2.48306e+06	41627.1	3905.18	54562.3	8540.4	1.15029e+09	1149.23
		Infected	1498-1-G-INF	4.59398e+08	0	0	44323.6	0	3.371e+06	2.91595e+06	4.38421e+06	368374	287266	1.68857e+06	1.68823e+06	387237	382044	3.55263e+06	1.05587e+06	472182	345421	272508	272370	81975.4	60452.9	60395.5	1.04286e+07	7.70347e+06	7.69826e+06	3.34206e+06	2.64037e+06	2.63903e+06	2.54268e+07	520687	515602	483709	19196.7	19100	56675.9	0	424079	211916	646129	192849	45118.5	47244.4	36457	6.54723e+08	783640
			1498-2-G-INF	5.48687e+08	0	0	70224.5	0	3.40177e+06	2.19467e+06	5.31516e+06	415841	317511	1.61615e+06	1.61577e+06	359670	326770	2.81064e+06	1.25623e+06	349484	208630	121749	121666	60433.3	28322.3	28280	1.02222e+07	4.9664e+06	4.96129e+06	2.88088e+06	1.53922e+06	1.53807e+06	3.58161e+07	297928	290764	890168	25396.8	25218.8	46081	0	480169	167676	927440	170319	29119.5	83451.6	29469.8	5.86161e+08	349029
			1498-3-G-INF	2.67646e+08	0	0	66687.4	0	4.37126e+06	2.12875e+06	5.12653e+06	228469	133628	1.11173e+06	1.11157e+06	221524	195846	2.64736e+06	1.1932e+06	239098	345368	144213	144075	66025.4	11443.4	11397.1	1.0158e+07	3.01547e+06	3.01039e+06	2.5908e+06	889208	888172	4.71709e+07	706855	697421	903963	30545	30364.2	59855.9	0	287699	61445.4	647800	108721	4843.57	71069.3	21727.7	5.87005e+08	146080
			1498-4-G-INF	2.34551e+08	0	0	30763.7	0	5.04508e+06	2.52432e+06	5.17759e+06	352386	256601	1.44285e+06	1.44254e+06	294205	249705	2.27687e+06	1.23665e+06	314109	375377	214165	214014	55966.2	11277.8	11238.6	9.84036e+06	3.44025e+06	3.43533e+06	2.56764e+06	942140	941113	3.31753e+07	352927	346292	568468	14704.2	14590.5	40062.4	478.838	380937	80329.6	618005	177900	20401.1	64676.6	18281.1	5.95479e+08	421963
			1498-5-G-INF	2.03969e+08	0	0	367857	0	5.39296e+06	1.82425e+06	5.22176e+06	313319	216716	1.14892e+06	1.14866e+06	259684	219983	2.15104e+06	1.15691e+06	220759	225603	73818.5	73728.2	55599.6	18343.4	18304.4	9.85356e+06	3.60119e+06	3.59626e+06	2.33971e+06	1.03886e+06	1.03792e+06	2.09726e+07	2.17517e+06	2.17097e+06	536027	28157.5	28050.3	88033.2	1621.99	460535	108328	713002	143480	33270.4	71506.9	21470.2	6.1245e+08	209659
	Media: 5mM trehalose 13C12 + 0.5mM glucose 12C6	Uninfected	1498-1-T	1.61733e+07	1.56733e+06	7.7481e+08	199057	18859.6	2.5155e+06	246054	6.46716e+06	272436	152793	228706	228522	96041.5	48565.9	411373	1.46468e+06	0	42757.7	21439.3	21422.2	61774.7	0	0	9.72625e+06	455126	450263	3.04736e+06	150375	149156	1.20337e+08	89911.3	65843.8	805197	0	0	75141	0	461255	0	2.11799e+06	38865.7	0	52934.2	0	2.6764e+08	76573.8
			1498-2-T	6.0692e+07	4.57749e+06	2.29116e+09	12934.5	6650.93	572386	0	2.69629e+06	130818	80936.6	19715.7	19618.6	1704.9	7393.91	198989	3.9422e+06	0	177777	19920.6	19849.5	0	0	0	724293	0	0	122855	0	0	2.77197e+08	124327	68887.4	0	0	0	7109.79	0	306877	0	3.96355e+06	15484.7	0	11411.2	0	8.38346e+07	0
			1498-3-T	4.05013e+07	2.31915e+06	1.17028e+09	62465.8	192397	1.27349e+06	66410	2.83455e+06	32393.2	0	0	0	0	0	48954.6	860910	0	61224.7	12737.2	12712.8	49833.8	0	0	5.75363e+06	349712	346836	2.13826e+06	54303.7	53448.4	9.26537e+07	759220	740689	2.25796e+06	10019.8	9568.25	76963.7	0	687464	0	2.08144e+06	0	0	12988.7	0	6.62458e+08	0
			1498-4-T	3.95178e+07	979216	5.0882e+08	105248	0	2.17572e+06	222000	3.25847e+06	142675	82393.3	54144.3	54045.4	21696	18764.8	171344	1.21355e+06	0	27039.9	0	0	107465	0	0	1.29212e+07	408843	402382	5.18841e+06	200424	198349	9.18556e+07	58775.9	40404.8	567632	0	0	53973.1	0	345944	0	1.29139e+06	0	0	26702.2	0	8.6305e+08	4064.42
			1498-5-T	7.72604e+07	207407	1.0583e+08	72713.6	3160.15	657410	83054.4	3.02737e+06	12357.7	0	0	0	0	584.203	67363.2	2.00664e+06	0	55635.7	0	0	96015.6	0	0	1.30066e+07	134878	128375	5.18909e+06	45476.8	43401.1	1.4903e+07	30781.9	27801.3	0	0	0	56188.1	0	357428	0	2.90322e+06	857.044	0	53713.4	0	2.13117e+08	14036.5
		Infected	1498-1-T-INF	6.0315e+06	431423	2.23546e+08	4075.44	8860.3	4.65898e+06	1.5051e+06	6.99104e+06	591619	462285	2.30431e+06	2.30375e+06	359161	329712	2.42636e+06	1.4837e+06	245136	110951	46310.9	46266.5	52079.9	18107.8	18071.3	8.61795e+06	3.5045e+06	3.50019e+06	2.31754e+06	1.06951e+06	1.06858e+06	4.60831e+07	98792.7	89576	0	0	0	48900.9	0	583379	45291.9	1.00122e+06	225170	32037.5	98165.3	21119.6	4.46952e+08	318975
			1498-2-T-INF	9.89265e+06	480600	2.71297e+08	4385.81	398.507	4.79149e+06	2.30765e+06	5.67111e+06	347278	242362	1.28518e+06	1.28489e+06	240843	323033	3.04944e+06	1.15469e+06	245337	242813	172860	172763	37247.7	6999.26	6973.18	8.43446e+06	3.42578e+06	3.42156e+06	2.10697e+06	848296	847453	4.43931e+07	308502	299623	927116	24056.5	23871	38095.6	1310.65	427918	31804.2	1.06519e+06	96011	14821.4	71446.6	29900.7	5.35801e+08	277451
			1498-3-T-INF	1.92463e+07	474989	2.65198e+08	24879.3	74486.9	4.03671e+06	1.30988e+06	5.50242e+06	267670	165875	954274	954075	140227	189997	2.15254e+06	970032	74977.2	183314	37345.9	37272.6	34199	5386.75	5362.82	7.49033e+06	2.40679e+06	2.40304e+06	1.73112e+06	593698	593005	4.68252e+07	776822	767456	0	0	0	93534.8	478.293	415709	3101.11	874016	44647.1	2893.6	79072	13707.6	4.1383e+08	15383.8
			1498-4-T-INF	1.74509e+07	451257	2.41926e+08	26493.9	67550.9	3.42289e+06	1.26473e+06	4.41102e+06	257466	175862	1.04861e+06	1.0484e+06	155161	185834	2.02131e+06	1.05983e+06	196353	165195	78058.7	77992.6	52936.6	11078.1	11041	7.083e+06	2.57133e+06	2.56779e+06	2.117e+06	765999	765152	4.24579e+07	735803	727311	0	0	0	48568	2180.45	416115	0	810671	109276	2428.9	64216.4	19537.3	4.09802e+08	23671.6
			1498-5-T-INF	1.84867e+07	536334	2.80942e+08	61004.1	61493.7	2.54013e+06	750338	5.07506e+06	241886	147997	976914	976737	146656	198369	2.08185e+06	1.71255e+06	317044	178547	0	0	4566.1	0	0	4.2891e+06	1.29499e+06	1.29285e+06	651243	210263	210002	4.90995e+07	856062	846242	0	0	0	27011.5	0	377652	0	1.3109e+06	132509	13357.2	92587.4	14318.1	1.8724e+08	288.295
Srp>P{TRiP.HMS02573}attP2 Tret1-1-RNAi	Media: 5mM trehalose 12C12 + 0.5mM glucose 13C6	Uninfected	1527-1-G	9.56869e+08	0	0	36366.2	0	1.80989e+06	1.33843e+06	4.10668e+06	142419	66445.6	56673.3	56593.6	70915.6	64018.7	1.20563e+06	969927	16634.7	22813.5	0	0	29284.4	0	0	4.86714e+06	1.01437e+06	1.01193e+06	1.37999e+06	280557	280005	4.53056e+07	2.07757e+06	2.06851e+06	1.16261e+06	49990.4	49757.8	88317.9	0	373218	9653.78	2.13245e+06	3972.21	3285.9	27157.4	0	8.44281e+08	3104.3
			1527-2-G	8.32038e+08	0	0	137737	0	558968	552377	7.2275e+06	63449	0	67318.2	67318.2	16628.2	48368.3	857021	1.46812e+06	6359.25	25318.8	11799.1	11789	40444.7	0	0	5.61108e+06	443233	440427	1.83775e+06	167333	166598	4.53341e+07	733294	724227	986998	24580.6	24383.2	66740.1	0	354026	4873.92	4.62941e+06	3042.16	1706.25	95336.9	4240.06	3.61688e+08	1521.15
			1527-3-G	1.00747e+09	0	0	160628	0	1.41037e+06	1.6427e+06	5.43076e+06	62328.6	-38140.5	120125	120171	105769	180713	2.4736e+06	1.53585e+06	0	125509	12491.1	12440.9	31352.2	0	0	7.02218e+06	1.15919e+06	1.15568e+06	2.43504e+06	381240	380266	6.67909e+07	919597	906239	0	0	0	32617.7	0	493720	52215.3	2.5916e+06	12810	2924.19	21574.1	9477.63	7.32793e+08	309482
			1527-4-G	3.47663e+08	0	0	70193.4	0	1.46402e+06	782152	7.45317e+06	241615	103731	221225	221100	67146.8	79985.7	987494	1.45967e+06	3.03807e-11	78877.1	0	0	55984.1	1231.27	1192.08	8.56352e+06	1.25279e+06	1.24851e+06	2.47337e+06	422417	421428	2.72628e+07	393423	387970	866960	10771.7	10598.3	101216	0	301099	14591.2	2.48179e+06	12556.3	0	104432	2186.99	3.02916e+08	786.21
			1527-5-G	9.97496e+08	0	0	12740	0	1.40262e+06	1.83931e+06	2.91111e+06	260361	206506	549143	548895	285006	356534	3.39628e+06	809962	50573.9	57728.6	31364.3	31341.2	2947.5	1284.28	1282.22	5.78156e+06	3.2258e+06	3.22291e+06	1.15084e+06	1.04533e+06	1.04487e+06	9.46473e+07	748165	729236	1.99946e+06	34576.9	34177	87656.5	0	321566	85184.6	1.54762e+06	42310.6	13744.4	7617.19	15353.1	4.67359e+08	35873.6
		Infected	1527-1-G-INF	7.28725e+08	0	0	78753.7	0	1.51852e+06	1.42719e+06	5.06605e+06	403743	310021	1.34131e+06	1.34093e+06	305394	312607	3.48417e+06	2.62714e+06	902305	372525	56309.7	56160.7	0	0	0	2.35697e+06	635528	634350	193357	65839.4	65762	4.76018e+07	1.09535e+06	1.08583e+06	1.54223e+06	50601.5	50293	16251.8	0	419897	119333	3.29977e+06	396488	77511.7	57880	37417.3	1.16109e+08	0
			1527-2-G-INF	6.88122e+08	0	0	28133.9	0	2.63067e+06	3.88242e+06	4.21093e+06	389995	312093	1.5381e+06	1.53773e+06	461648	533496	6.22e+06	789028	530525	227151	260633	260542	57329.7	51880	51839.8	1.03249e+07	8.53501e+06	8.52985e+06	2.71144e+06	2.38846e+06	2.38737e+06	4.45898e+07	479298	470380	969215	16782.6	16588.7	59556.5	1445.5	405024	155918	1.42172e+06	235613	61372.8	49440.5	67125.8	6.22508e+08	163534
			1527-3-G-INF	3.31909e+08	0	0	2386.3	0	3.64084e+06	6.06005e+06	3.6299e+06	512097	444944	2.45579e+06	2.45526e+06	667443	664764	5.36681e+06	804690	911203	253752	268196	268095	91961.2	76432.2	76367.9	1.03111e+07	1.1777e+07	1.17719e+07	3.71471e+06	4.52144e+06	4.51995e+06	5.31664e+07	268135	257502	839680	31889.3	31721.4	39957.1	2589.01	440474	380788	579780	336717	94185.5	38780.1	60738.4	8.74698e+08	2.60894e+06
			1527-4-G-INF	3.49369e+08	0	0	0	0	3.35269e+06	5.49735e+06	5.22866e+06	611724	514993	3.07542e+06	3.0748e+06	788601	782059	6.8656e+06	874198	821551	190345	316007	315931	90290.3	81610.5	81547.3	1.23336e+07	1.33717e+07	1.33656e+07	3.65809e+06	4.62833e+06	4.62687e+06	3.34054e+07	111986	105305	888686	28654.9	28477.2	79130.3	5322.78	415043	364016	810582	317491	77162.5	63836.4	81448.9	6.25961e+08	2.36725e+06
			1527-5-G-INF	3.90821e+08	0	0	13146.3	404.181	3.34565e+06	4.41971e+06	5.19771e+06	832389	736232	3.24378e+06	3.2429e+06	915550	876044	5.76781e+06	875402	664143	137005	123846	123792	78471.9	60087.6	60032.7	1.22783e+07	9.63491e+06	9.62877e+06	3.71202e+06	3.09984e+06	3.09836e+06	2.48845e+07	127693	122716	610714	26522.2	26400	87335.4	3342.17	458502	331262	925860	315578	125064	61511.8	68427.2	5.35108e+08	1.58957e+06
	Media: 5mM trehalose 13C12 + 0.5mM glucose 12C6	Uninfected	1527-1-T	2.64604e+07	2.35639e+06	1.22842e+09	11434.7	0	1.08172e+06	0	2.81056e+06	39668.5	0	0	0	0	0	0	4.44016e+06	0	341800	0	0	0	0	0	1.00031e+06	0	0	148157	0	0	2.27973e+08	11571.4	0	0	0	0	10427	0	830918	0	2.62671e+06	0	0	3410.35	0	7.75056e+07	0
			1527-2-T	3.30259e+07	1.25548e+06	4.94757e+08	68519.4	451.739	1.98179e+06	291699	6.78823e+06	335109	209526	230643	230392	79216.1	52257.4	468793	1.70565e+06	0	230304	20638.4	20546.3	82105.3	292.643	235.169	7.68757e+06	790891	787048	2.99925e+06	320888	319688	4.58019e+07	68539.8	59379.5	0	0	0	53506.1	0	404483	482.911	2.40986e+06	6683.73	1828.14	91879	0	2.65731e+08	73747.8
			1527-3-T	1.93674e+07	1.31833e+06	7.14478e+08	5906.68	1024.27	3.91859e+06	205684	4.38954e+06	83863.3	2656.82	39416	39412.9	0	2365.37	177902	873711	0	133658	0	0	13047.9	911.557	902.423	3.65807e+06	236072	234243	1.51489e+06	0	0	1.69976e+08	0	0	0	0	0	22575.1	0	379349	0	884744	0	0	6673.37	0	1.40299e+09	0
			1527-4-T	3.06799e+07	1.77282e+06	9.20191e+08	44060.4	7493.47	2.81531e+06	207082	5.00382e+06	55723.3	0	158117	158117	3538.47	5793.6	291895	1.29056e+06	0	115020	27054.7	27008.7	32758.2	0	0	4.544e+06	206635	204363	1.49883e+06	43063.7	42464.2	1.02425e+08	66569.8	46084.7	0	0	0	57565.8	0	336588	0	1.96301e+06	2869.01	0	53469.5	0	4.75418e+08	147464
			1527-5-T	4.06115e+07	1.95778e+06	1.01305e+09	77272.1	0	2.57337e+06	47923	5.16407e+06	91589.9	0	26743.7	26743.7	0	0	80385.5	1.42293e+06	0	83757.4	0	0	48904.9	0	0	5.67641e+06	106683	103844	1.86046e+06	15141.7	14397.5	7.31886e+07	234702	220064	0	0	0	52102.6	0	507450	0	2.25554e+06	0	0	56437.3	0	1.08336e+09	0
		Infected	1527-1-T-INF	2.73504e+07	422816	2.34033e+08	21943.2	9322.91	3.76031e+06	1.1726e+06	5.84201e+06	380531	272454	1.11408e+06	1.11376e+06	164670	199802	1.74718e+06	1.60717e+06	138685	142698	76889.9	76832.9	84916.6	15220.6	15161.1	9.81144e+06	2.82442e+06	2.81951e+06	3.24861e+06	912473	911174	3.08655e+07	299913	293740	0	0	0	76982.8	0	550517	720.042	1.51923e+06	92270.7	2459.54	76741.4	13737.8	3.41689e+08	109060
			1527-2-T-INF	1.08159e+07	574665	2.80491e+08	8790.72	6161.7	5.35011e+06	1.48045e+06	4.09823e+06	191981	116164	697454	697315	104632	168735	2.18691e+06	1.01089e+06	205575	187114	65519.5	65444.7	46563.6	5387.21	5354.61	8.14873e+06	2.88456e+06	2.88049e+06	2.49629e+06	789567	788569	4.50711e+07	762661	753646	0	0	0	34622.2	0	289162	0	797797	38645.7	0	44450.5	11936	1.20287e+09	0
			1527-3-T-INF	9.48303e+06	506692	2.70683e+08	10870	71113	4.90689e+06	923178	5.84348e+06	235505	127400	758034	757881	103989	106725	1.34103e+06	1.34564e+06	52762.9	280447	0	0	37327.8	1847.7	1821.57	7.14736e+06	1.89542e+06	1.89185e+06	1.81646e+06	465580	464854	4.94095e+07	778335	768453	0	0	0	62424.1	1557.04	411075	0	1.02914e+06	39854.8	0	88765.8	4414.29	5.45296e+08	4282.8
			1527-4-T-INF	9.8062e+06	449153	2.34461e+08	36905.4	58290.9	5.54727e+06	1.23838e+06	5.9348e+06	366594	256800	1.24439e+06	1.24408e+06	181886	158271	1.43002e+06	1.33034e+06	144412	191681	6740.97	6664.29	33436.9	4793.06	4769.65	6.81599e+06	1.99807e+06	1.99466e+06	1.61964e+06	509082	508434	2.62387e+07	500378	495130	0	0	0	52392.2	548.109	402714	0	996950	116860	10193.3	104039	13982.3	3.6322e+08	179609
			1527-5-T-INF	2.09132e+07	478728	2.39598e+08	40093.5	66734.3	5.00662e+06	965809	6.48525e+06	243920	123943	658363	658214	96241.1	110795	1.24696e+06	1.67035e+06	101213	178713	0	0	50158.7	2076.72	2041.61	7.5872e+06	1.33374e+06	1.32994e+06	2.11817e+06	387644	386797	3.24361e+07	464773	458286	0	0	0	60485.1	0	390691	424.689	1.38399e+06	61450.5	0	96286.9	7649.85	3.17151e+08	33145.1
[truncated: 14 more columns]
