# Supplementary material for: Glucose and trehalose metabolism through the cyclic pentose phosphate pathway shapes pathogen resistance and host protection in Drosophila
Source: PLoS Biol. 2024 May 7;22(5):e3002299. doi: 10.1371/journal.pbio.3002299 (PMC11101078; doi:10.1371/journal.pbio.3002299)
Supplement: S1 Data — The MS Excel file containing the data used to generate the plots in Figs 1, 3, 4, 5, 6, S4, S7, S8, S10, S12, S13 and S14. The data for each figure are shown on individual sheets of this file with the panel number indicated next to the data. (XLSX) [file pbio.3002299.s019.xlsx]

## Sheet: Fig1
Panel
1C	cTreh	cTreh	sTreh	sTreh
	Uninf	INF	Uninf	INF
	1.14711	36.2021	0.513345	2.12579
	0.857376	31.0101	0.484533	1.97429
	1.71872	37.4787	0.380157	2.42503
	0.801811	36.2858	0.741234	2.43064
	0.737816	34.5672	0.629088	2.36964
1E, 1F	control	control	TrehRAΔG4	TrehRAΔG4
	Uninf	INF	Uninf	INF
	1.08486	24.4831	0.39111	10.2056
	1.12207	23.4447	0.24514	8.90522
	0.951581	13.1706	0.28635	11.2199
	0.915717	32.0884	0.23122	9.6827
	0.942758	29.4563	0.46471	4.97972
1G	control	control	TrehRAΔG4	TrehRAΔG4
	Uninf	INF	Uninf	INF
	1.22311	1.40998	11.3606	17.6809
	2.07746	1.67901	5.75732	22.1028
	0.75463	0.994599	4.81381	19.844
	0.551903	2.26848	5.86479	17.2429
	0.94494	2.43412	9.91866	13.5097

## Sheet: Fig3
PANEL
3A	Glucose-6P - fractions
		uninfected					infected
	m+0	54.7	86.2	32.3	47.3	68.8	42.2	50.2	55.6	54.1	57.3
	m+1	0	0	0	0	0	1.94	0	1.38	2.41	2.31
	m+2	3.2	1.1	2.6	4	1.8	2.5	2.9	1.3	2.5	2.2
	m+3	6.26	0.59	12.11	12.22	5.43	14.94	14.79	11.05	13.84	11.56
	m+4	2.58	0.61	4.18	3.92	2.16	3.44	3.3	2.21	2.83	2.63
	m+5	3.07	0.92	5.44	4.21	2.23	3.39	3	1.96	2.41	2.23
	m+6	30.12	10.61	43.31	28.27	19.52	31.53	25.82	26.47	21.94	21.77
3B	Ribulose-5P/Ribose-5P - fractions
		uninfected					infected
	m+0	98.2		75.5	76.6	92.1	48.3	58.3	72.1	63.2	69.6
	m+1	0		0	0.66	0	1.84	1.06	0	0.92	1.58
	m+2	0		4.1	4.4	1.3	11.8	9	6.1	10.8	5.7
	m+3	0		3.05	4.7	2.68	13.26	9.42	6.45	10.32	6.87
	m+4	0		2.01	2.76	0	2.44	3.26	0.73	2.25	0.95
	m+5	1.82		15.31	10.85	3.94	22.34	19	14.57	12.44	15.26
3C	Sedoheptulose-7P - fractions
		uninfected					infected
	m+0	100	99.5	92.9	94.2	98.2	73.1	82.3	85.1	75.7	80.1
	m+1	0	0	0	0	0	0	0	0	0	0
	m+2	0	0	0	0	0	0	0	0	0	0
	m+3	0	0	0	0	0	0	0	0	0	0
	m+4	0	0.45	5.99	4.74	1.65	21.81	15.11	14.28	21.79	16.13
	m+5	0	0	1.15	1.06	0.15	5.1	2.58	0.64	2.5	3.74
	m+6	0	0	0	0	0	0	0	0	0	0
	m+7	0	0	0	0	0	0	0	0	0	0
3D	Glucose-6P - fractions
		uninfected					infected
	m+0	86.6	90	98.3	90.6	97.8	54.4	53.4	61.2	56	59.6
	m+1	1.91	0	0	0	0	3.42	2.06	1.96	2.1	1.98
	m+2	1.9	2.6	0	2.2	0	3.3	2.1	1.7	2.1	1.6
	m+3	2.73	0.54	0	1.37	0	16.48	11.1	9.71	12.21	10.51
	m+4	1.19	0.06	0	0.59	0	2.58	2.09	1.44	1.82	1.59
	m+5	0.6	0.24	0	0.51	0.02	2.37	2.8	1.95	2.17	2.15
	m+6	5.08	6.51	1.68	4.67	2.17	17.42	26.47	22.06	23.65	22.55
3E	Ribulose-5P/Ribose-5P - fractions
		uninfected					infected
	m+0	99.9	100	100	100	93	72	79.8	92.6	87	92.8
	m+1	0		0	0	6.91	1.63	0	0	0	0.23
	m+2	0		0	0	0	10.3	6.3	3.6	6.1	6.7
	m+3	0.12		0	0	0	9.49	7.58	3.08	6.09	0
	m+4	0		0	0	0.11	1.32	0.71	0.13	0.87	0.31
	m+5	0		0	0	0	5.22	5.55	0.65	0	0
3F	Sedoheptulose-7P - fractions
		uninfected					infected
	m+0	98.2	99.6	100	100	100	79.6	90.6	94.8	87.9	90
	m+1	0	0	0	0	0	0	0	0	0	0
	m+2	0	0	0	0	0	0	0	0	0	0
	m+3	0	0	0	0	0	0	0	0	0	0
	m+4	1.8	0.39	0	0	0.03	17.89	8.16	4.84	11.85	9.1
	m+5	0	0	0	0	0	2.55	1.26	0.31	0.26	0.92
	m+6	0	0	0	0	0	0	0	0	0	0
	m+7	0	0	0	0	0	0	0	0	0	0
3G	Fructose-6P/Glucose-1P - fractions
		uninfected					infected
	m+0	94.8	91.7	67.8	71.9	87.3	48.4	57.1	67.8	55.1	61.4
	m+1	0	0	0	0.07	0	0.81	1.95	0	1.21	3.89
	m+2	0	3.7	0.4	0	0	0.4	0.8	0	1.7	1.6
	m+3	5.19	3.15	16.88	15.15	7.52	27.45	22.15	17.24	26.43	19.21
	m+4	0	0.12	2.15	1.06	0.41	2.08	1.97	1.29	1.47	1.96
	m+5	0	0	2.39	1.59	0.5	1	1.39	0.6	1.17	1.11
	m+6	0	1.35	10.36	10.27	4.3	19.94	14.64	13.09	12.92	10.8
3H	Fructose-6P/Glucose-1P - fractions
		uninfected					infected
	m+0	96.6	99	100	98.4	97.6	47.9	62.9	72.8	63.5	65.3
	m+1	1.52	0	0	0	2.34	6.89	3.43	2.71	2.77	1.75
	m+2	0	0	0	0	0	4.6	1.2	0.4	0.6	1.5
	m+3	1.84	1.01	0	1.58	0.09	30.19	17.9	18.03	21.17	19.3
	m+4	0	0	0	0	0	1.92	1.4	0.29	0.74	0.56
	m+5	0	0	0	0	0	1.24	0.89	0.58	0.44	0.5
	m+6	0	0	0	0	0	7.29	12.32	5.19	10.84	11.14
3I	Glyceraldehyde-3P - fractions
		uninfected					infected
	m+0	87.9		92.2	86.3	69.1	55.9	63.2	70.6	63.7	75.4
	m+1	0		0	0	0	0	0	0	0	0
	m+2	0		0	0	0	0	0	0	0	0
	m+3	12.09		7.76	13.72	30.95	44.08	36.83	29.43	36.3	24.62
3J	Glyceraldehyde-3P - fractions
		uninfected					infected
	m+0	66.6	90	82.8	100	100	70.6	58.4	83.1	67.9
	m+1	0	0	0	0	0	0	0	0	0	0
	m+2	0	0	0	0	0	0	0	0	0	0
	m+3	33.37	10.04	17.19	0	0	29.42	41.56	16.89	32.06
3K	Lactate m+3 - fractions
	13C-Glucose		13C-Trehalose
	uninfected	infected	uninfected	infected
	0.55	2	0.07	0.21
	0.51	0.81	0.04	0.67
	0.29	1.45	0.79	1.61
	0.72	1.03	0.06	1.69
	1.18		0.2	1.69

## Sheet: Fig4
Panel
4B	control	control	Zw-RNAi	Zw-RNAi
	Uninf	INF	Uninf	INF
	0.7693	1.86633	0.29899	0.49576
	1.49054	1.91908	0.60282	0.9045
	0.79927	1.86633	0.47913	0.48127
	0.63106	1.90571	0.35612	0.53427
	1.729	0.77075	0.73822
4C	Lamellocytes			Plasmatocytes
	Control	Srp>Zw-RNAi	Zw Pgd null	Control	Srp>Zw-RNAi	Zw Pgd null
	5250	1350	600	5250	4800	4200
	7500	300	900	4050	2850	6600
	2550	450	300	9300	3300	6000
	4650	1200	600	4200	5250	1800
	5550	450	2100	6750	4050	9000
	5100	150	1500	5850	2700	5250
	5850	1500	2850	6300	7200	8400
	4650	1800	1650	3750	3300	5850
	4500	450	2250	5700	4950	4050
	2250	600	900	3600	4350	5400
	4200	450	1950	10350	3300	3450
	2400	750	1500	3900	5100	2400
	2100	150	1350	3300	2250	3450
	5550	1050	150	4200	4650	3000
	3000	1950	1650	3450	5550	4500
	5100	1200	1500	12450	4800	6900
	4800	1050	150	5100	4350	4650
	3750	900	1350	8700	4650	4650
	4500	1350	1950	4650	3900	4050
	2700		300	2100		4650
	2550		0	1650		4500
	3450		0	2100		3000
	4050			5700		1950
	2400			1800
	1650			8100
	5850			2850
	4350			2400
	3000			4800
	3300			4050
	3600			4650
				6300
				8250
				3000
				7050
				4200
				2400
				2400
				2850
				4950
				6000
4D	flies			wasp larvae			dead pupae
	control	Zw Pgd null	Zw-RNAi	control	Zw Pgd null	Zw-RNAi	control	Zw Pgd null	Zw-RNAi
	27	4	0	73	86	94	13	10	6
	23	2	0	63	93	81	14	5	19
	18		0	68		78	15		22
	35			49

## Sheet: Fig5
5A	control	Tps1
	8100	0
	3450	750
	6000	150
	1500	600
	4800	0
	1500	600
	3750	600
	1650	450
	3900	0
	1950	1800
	4500	300
	3150	1350
	3450	600
	2400	0
	3300	3900
	4050	300
	0	300
	5400	2850
	1650	900
	4050	3450
	1050	450
	2400	2400
	1800	0
	750	0
	600	1950
	3750	0
	2100	1050
	0	0
	150	150
	4800	900
	1200	150
	2700	1350
	1950	900
	3450
5B	control	Treh[cs1]
	7650	2400
	6150	3900
	4800	2100
	5850	3450
	6000	2850
	7350	2550
	7650	2700
	5400	1200
	6150	1050
	3750	900
	5250	3300
	4650	1200
	5100	2400
	4650	2700
	7950	450
	5550	900
	6450	1350
	5850	750
5C		control		Treh[cs1]
		Uninf	INF	Uninf	INF
	Trehalose	94	94.4	86.3	80.2
	Glucose	3.8	55.7	2.6	4.6
	Glucose-6-P	2.5	36.6	0	0
	UDPglucose	5	20.7	0	0
	Glycerate-2-or-3-P	4.5	21.3	1	1.7
	Phosphoenolpyruvic acid	3.3	17.5	0.4	0.7
	Gluconate-6-P	0	12.2	0	0
	Erythrose-4-P	0	10.6	0	0
	Seduheptulose-7-P	0	4.2	0	0
	Ribose-5-P	0.2	3.6	0	0
	Lactic acid	0.3	1.7	0	0.7
	Citrate	0.2	0.1	0	0
	Malate	0.1	0	0	0
5D		control Tret1-1-RA					RNAi TreT1-1-RA					control Tret1-1-RB					RNAi TreT1-1-RB
	Uninfected	0.96386	1.28621	1.14395	0.92894	0.75907	0.31493	0.14116		0.36543	0.14315	0.79388	0.40067	0.28707	0.60451	0.73086	0.11571	0.02441		0.27803	0.32083
	Infected	176.247	135.635	245.224	207.851	279.96	129.441	72.3444	13.3246	52.3115	74.537	0.1172	0.2054	0.20772	0.19477	0.24753	0.09849	0.11626	0.05907	0.10225	0.11633
5E	Glucose-13C6		Trehalose-13C6
	control	Tret1-1-RNAi	control	Tret1-1-RNAi
	46	27	46.2319	38.1685
	15	13	48.052	30.3416
	68	35	40.2374	36.2942
	54	18	45.4041	26.6502
	33		41.8047
5F	control	Tret1-1-RNAi
	2850	5100
	6150	300
	3450	2400
	4650	4800
	3600	2550
	4650	2700
	5550	3150
	6450	3300
	4350	1650
	2250	1650
	4350	3600
	2400	4800
	4200	4650
	2250	2250
	5550	4350
	4200	3150
	3900	1650
	6150	2100
	4350	4350
	6300	2850
	2250	3450
	2250	1650
	4800	1050
	3750	3600
	3450	1800
	1500	900
	2250	600
	4350	450
	5100	1350
	3900	2250
5G	control	MFS3+Tret1-1 mutant
	1500	1800
	1050	0
	4500	3750
	1500	3750
	1800	1650
	4650	1500
	3000	600
	2700	300
	1350	900
	450	300
	3900	2700
	1800	1500
	1050	2250
	5400	4950
	1650	150
	6000	2400
	4800	4500
	1650	1800
	5250	450
	600	3150
	4200	600
	1950	2850
	3300	1650
	3300	2400
	3150	2550
	4950	2400
	3150	750
	4500	4050
	2700	4350
	450	1500
	3000
	2850
	4800
	5700
	4950
	4500
	1350

## Sheet: Fig6
PANEL
6C	Uninfected control clones
	RFP	GFP	Heterozygous
	31	54	15
	50	33	17
	45	35	20
	44	39	17
	47	47	6
	30	45	25
	40	30	30
	40	47	13
	44	44	11
	45	45	10
	43	43	14
	41	45	14
	66	28	6
6D	Uninfected Treh[cs1] clones
	GFP	RFP	Heterozygous
	43.8095	43.8095	12.381
	37.1901	53.719	9.09091
	42.5693	52.6448	4.78589
	49.133	41.3295	9.53757
	43.6416	48.5549	7.80347
	39.2983	52.6316	8.07018
6E	Lamellocytes in Treh[cs1] clones
	GFP	RFP	Heterozygous
	36	47	17
	42	45	13
	43	52	5
	39	43	17
	35	57	8
6F	Lamellocytes		Plasmatocytes
	control	Treh[cs1]	control	Treh[cs1]
	7650	5250	4500	9750
	1800	5850	4350	9450
	4500	1800	4200	6900
	5550	3900	10650	11850
	7650	2850	8100	5700
	2100	3900	5100	6450
	1050	6000	6450	13050
	8550	4800	7050	5850
	11550	5550	7950	9150
	9000	2850	6450	8100
	2250	1800	4500	12900
	5100	5700	5550	8700
	4650	10050	6750	14100
	8850	3450	6450	11700
	3450	2100	5700	9600
	5850	3000	8550	13350
	3750		9750
	6900		11250
	2100		6000
	3750		8700
	1800		11250
	4050		7650
	1200
6G	flies		wasp larvae		dead pupae		adult wasps
	control	clones	control	clones	control	clones	control	clones
	25	64	62	30	13	6	54	29
	30	44	59	48	10	8	47	43
	9	59	82	37	9	4	74	30
	11	28	80	44	9	28	75	39
	21	15	71	70	7	15	67
	11	30	78	50	10	20	76
	12	19	84	63	5	19
	22	58	78	37	0	5
	28	37	71	63	1	0
	20	24	79	73	1	2
	20	10	79	82	1	8
	17		77		6
	13		82		5
6H	control	clones
	1.62982	1.06427
	1.38623	1.00031
	1.60661	0.753699
	1.44938	1.19698
	0.861551	0.761468
	1.87863	1.01576
	2.16475	1.01533
	0.883631	0.992242
	0.789623	0.582075
	*paired data
6I	uninfected		infected
	control	clones	control	clones
	64	157	89	67
	154	154	124	39
	114	129	123	29
	140	138		55
				68
6J	in vivo		ex vivo
	Uninf	INF	Uninf	INF
	164187	354519	1339	48978
	238154	371228	17121	132713
	240750	340286	22682	76822
	161742		11995	101441
			20112	159128
			27281	56206
			1788	45504
			1418	81045
				120817
				83474
6K	Uninf	INF
	9.80975e+07	173258260
	7.84968e+07	1.51096e+08
	8.35895e+07	1.931e+08
	8.11705e+07	1.85438e+08
	8.61603e+07	1.55445e+08
6L	Uninf	INF
	3.24576e+06	3.17221e+06
	2.31209e+06	2.52096e+06
	2.79728e+06	2.83963e+06
	2.06218e+06	4.68026e+06
	2.38233e+06	3.17988e+06
6M	Uninf	INF
	2.11961e+08	1304463308
	1.69817e+08	1325351786
	1.28126e+08	1397893281
	9.7342e+07	1176489301
	7.94893e+07	1047270216

## Sheet: S4Fig
S4A		12C6					13C6
	Uninf	14300557	11176646	5514411	11237993	13758227	2804588	4955868	785762	3676416	5143426
	INF	22632827	26784550	17627117	20104791	17611438	2658340	5148159	2367815	6004113	4833826
S4B		uninfected					infected
	m+0	76.8	65.5	75.4	69.8	67.5	83.1	79.2	80.9	71.4	73.2
	m+1	1.7	0.5	4	1.1	1.2	1	0.3	1.7	1.3	1.2
	m+2	0	0	0	0	0	0	0	0	0	0
	m+3	0.4	0.2	1.6	0.5	0.5	0.2	0	0.4	0.4	0.2
	m+4	0.5	0.2	1.7	0.5	0.5	0.2	0.1	0.4	0.4	0.2
	m+5	0	0	0	0.1	0	0	0	0	0.1	0.1
	m+6	15.1	29	10.7	22.8	25.2	9.8	15.2	10.9	21.3	20.1
S4C		12C12					13C6					13C12
	Uninf	3230931905	2213465775	2679645296	2455957444	2195156152	5.79089e+08	415675877	5.08768e+08	4.69435e+08	4.49893e+08	5.59592e+07	4.05489e+07	4.9319e+07	4.48445e+07	4.45883e+07
	INF	4434775992	4540321732	5617701620	3609137021	2730034361	5.50314e+08	579480995	7.61299e+08	5.80934e+08	4.70065e+08	3.60623e+07	3.84237e+07	4.96821e+07	5.75312e+07	4.83189e+07
S4D		12C6					13C6
	Uninf	6917857	6452144	7903394	8034344	15565997	749672	2187710	671464	1890404	4045927
	INF	57595550	57284185	77337299	59379964	48963782	7057203	6827368	6082409	4883772	3709165
S4E		uninfected					infected
	m+0	79.4	69.6	79.2	72.1	70.3	74.2	74.4	79.1	79.3	80.3
	m+1	3.1	0.9	2.4	2.2	2	3.5	3.5	3.3	3	2.9
	m+2	0.3	0	1.2	0.4	0.7	1.7	1.7	1.1	1	0.8
	m+3	1.2	0.4	2.1	1.3	1.5	2.6	2.6	2	1.9	1.7
	m+4	1.3	0.4	2.1	1.3	1.6	2.6	2.7	2	2	1.8
	m+5	0	0.1	0.1	0.1	0.2	0.5	0.5	0.2	0.2	0.2
	m+6	8.6	23.6	6.7	17	18.3	9.1	8.9	6.2	6.5	6.1
S4F		12C6					13C1-5					13C6
	Uninf	93187135	106629955	103347987	86529868	77050870	253748	275016	103251	173892	156678	6379644	6779548	5473089	4657615	4381928
	INF	101992231	110174873	93356537	89296192	117206875	2095475	3329185	2203237	6494557	10135480	4376706	5267998	3578250	6187575	8009481
S4G		uninfected					infected
	m+0	93.4	93.8	94.9	94.7	94.4	94	92.8	94.2	87.6	86.6
	m+1	0	0	0	0	0	0	0	0	0	0
	m+2	0	0	0	0	0	0.38	1.57	1.76	3.92	4.28
	m+3	0	0	0	0	0	1.38	1.03	0.28	2.07	2.79
	m+4	0	0	0	0	0	0	0	0	0	0
	m+5	0.25	0.24	0.09	0.19	0.19	0.18	0.2	0.18	0.38	0.42
	m+6	6.39	5.96	5.02	5.1	5.37	4.04	4.44	3.61	6.07	5.92
S4H		uninfected					infected
	m+0	71.4	69.4	73.8	69.7	75.4	80.5	79.9	80.6	77.8	76.1
	m+1	5.8	6.3	5.5	7.1	5.5	3.7	4.3	4	4.3	5.3
	m+2	7	7.5	6.3	6.7	5.3	3.9	3.4	3.2	5.2	5.8
	m+3	7.2	7	6.5	7.2	5.6	4.7	5.2	4.9	5.5	5.6
	m+4	0.6	0.9	0.3	0.7	0.4	0.2	0.1	0.1	0.3	0.2
	m+5	2.8	3.9	2.3	3.6	2.4	1.3	1.3	1.5	1.2	1.6
S4I		uninfected					infected
	m+0	85.11	82.85	85.98	84.26	84.03	92.13	92.42	91.34	90.3	89.98
	m+1	0	0	0	0	0	0	0	0	0	0
	m+2	0	0	0	0	0	0	0	0	0	0
	m+3	0	0	0	0	0	0	0	0	0	0
	m+4	7.84	8.96	7.58	8.09	8.71	4.58	4.36	5.14	5.77	5.97
	m+5	7.05	8.19	6.44	7.65	7.26	3.3	3.22	3.51	3.93	4.05
	m+6	0	0	0	0	0	0	0	0	0	0
	m+7	0	0	0	0	0	0	0	0	0	0
S4J	Hemocyte		Hemolymph
	Uninf	INF	Uninf	INF
	180345887	133678554	968635813	1369133875
	313093118	132518963	497962342	1473429917
	304723682	322227458	647823450	2360709877
	361549612	201712892	1067824715
	295643389	298422695	574575919

## Sheet: S7Fig
Hemolymph Glucose		uninfected					infected
	m+0	76.8	65.5	75.4	69.8	67.5	83.1	79.2	80.9	71.4	73.2
	m+1	1.7	0.5	4	1.1	1.2	1	0.3	1.7	1.3	1.2
	m+2	0	0	0	0	0	0	0	0	0	0
	m+3	0.4	0.2	1.6	0.5	0.5	0.2	0	0.4	0.4	0.2
	m+4	0.5	0.2	1.7	0.5	0.5	0.2	0.1	0.4	0.4	0.2
	m+5	0	0	0	0.1	0	0	0	0	0.1	0.1
	m+6	15.1	29	10.7	22.8	25.2	9.8	15.2	10.9	21.3	20.1
Hemolymph Glutamine		uninfected					infected
	m+0	83.2	81.89	82.09	82.27	81.56	86.21	86.06	85.38	83.42	83.48
	m+1	7	7.86	7.93	7.66	7.98	6.57	6.6	6.93	7.54	7.4
	m+2	7.4	7.78	7.6	7.64	7.92	5.71	5.79	6.05	6.93	6.95
	m+3	1.93	2	1.92	1.96	2.05	1.27	1.3	1.37	1.72	1.76
	m+4	0.39	0.4	0.39	0.39	0.41	0.2	0.22	0.23	0.33	0.35
	m+5	0.07	0.08	0.07	0.08	0.08	0.03	0.03	0.03	0.06	0.07
Hemocyte Glucose		uninfected					infected
	m+0	79.4	69.6	79.2	72.1	70.3	74.2	74.4	79.1	79.3	80.3
	m+1	3.1	0.9	2.4	2.2	2	3.5	3.5	3.3	3	2.9
	m+2	0.3	0	1.2	0.4	0.7	1.7	1.7	1.1	1	0.8
	m+3	1.2	0.4	2.1	1.3	1.5	2.6	2.6	2	1.9	1.7
	m+4	1.3	0.4	2.1	1.3	1.6	2.6	2.7	2	2	1.8
	m+5	0	0.1	0.1	0.1	0.2	0.5	0.5	0.2	0.2	0.2
	m+6	8.6	23.6	6.7	17	18.3	9.1	8.9	6.2	6.5	6.1
Hemocyte Glutamine		uninfected					infected
	m+0	83.1	82.65	83.46	82.49	82.92	85.51	85.57	86.36	89.68	89.15
	m+1	7.25	6.92	6.31	7.49	6.39	5.35	5.26	5.84	2.74	3.32
	m+2	7.3	7.87	7.77	7.6	8.1	6.95	6.99	6.14	5.96	5.95
	m+3	1.9	2.05	1.98	1.95	2.09	1.77	1.77	1.4	1.37	1.33
	m+4	0.38	0.42	0.41	0.39	0.42	0.36	0.34	0.23	0.22	0.22
	m+5	0.07	0.09	0.08	0.07	0.08	0.06	0.06	0.03	0.03	0.03
Hemocyte Pyruvate		uninfected					infected
	m+0	89.59	87.53	89.15	89.02	87.83	93.57	93.9	93.63	91.33	91.05
	m+1	0	0	0	0	0	0	0	0	0	0
	m+2	0	0	0	0	0	0	0	0	0	0
	m+3	10.41	12.47	10.85	10.98	12.17	6.43	6.1	6.37	8.67	8.95
Hemocyte Glutamate		uninfected					infected
	m+0	83	82.54	83.35	82.39	82.8	85.42	84.76	86.36	88.83	88.27
	m+1	7.23	6.9	6.29	7.47	6.37	5.34	6.06	5.83	3.67	4.28
	m+2	7.12	7.69	7.59	7.42	7.91	6.77	6.75	5.96	5.72	5.71
	m+3	1.89	2.04	1.96	1.93	2.08	1.76	1.75	1.39	1.35	1.31
	m+4	0.38	0.42	0.41	0.39	0.42	0.36	0.34	0.23	0.22	0.22
	m+5	0.38	0.42	0.41	0.39	0.42	0.36	0.34	0.23	0.22	0.22
Hemocyte Citrate		uninfected					infected
	m+0	65.33	66.14	71.25	67.08	67.23	80.86	76.11	76.47	82.19	62.38
	m+1	18.25	16.29	15.08	15.76	16.33	12.34	15.36	13.42	9.81	23.51
	m+2	12.8	13.5	10	13.2	12.6	4.5	5.7	7.9	5.8	10.3
	m+3	3.57	4.1	3.71	3.98	3.84	2.3	2.83	2.24	2.15	3.8
	m+4	0	0	0	0	0	0	0	0	0	0
	m+5		0	0	0	0	0	0	0	0	0
	m+6	0	0	0	0	0	0	0	0	0	0
Hemocyte alpha-ketoglutarate		uninfected					infected
	m+0	84.69	81.93	81.14	82.9	82.38	87.66	87.83	86.69	86.51	86.8
	m+1	7.23	8.3	8.74	7.9	8.21	6.35	6.18	6.83	6.7	6.63
	m+2	6.4	7.8	8.1	7.4	7.5	4.9	4.9	5.4	5.5	5.3
	m+3	1.66	1.99	2.02	1.8	1.87	1.08	1.09	1.1	1.31	1.27
	m+4	0	0	0	0	0	0	0	0	0	0
	m+5		0	0	0	0	0	0	0	0	0
Hemocyte Succinate		uninfected					infected
	m+0	76.51	75.23	76.68	75.02	76.11	79.38	80.53	78.5	79.07	77.77
	m+1	7.52	8.12	7.54	8.24	7.84	6.41	5.83	6.77	6.46	7
	m+2	10.21	10.76	10.23	10.88	10.51	9.19	8.66	9.53	9.23	9.73
	m+3	1.51	1.67	1.36	1.67	1.4	0.85	0.75	1.04	1.01	1.23
	m+4	0.28	0.31	0.23	0.3	0.19	0.05	0.06	0.09	0.13	0.23
Hemocyte Malate		uninfected					infected
	m+0	80.6	79.1	80.8	80.3	80.6	86.4	88.2	85.8	88.5	81.2
	m+1	10.76	11.76	10.73	10.86	10.79	8.01	7.21	8.77	6.81	11.33
	m+2	4.67	4.77	4.53	4.59	4.54	3.22	2.46	3.35	2.57	4.33
	m+3	3.94	4.38	3.98	4.22	4.09	2.41	2.15	2.04	2.15	3.11
	m+4	0	0	0	0	0	0	0	0	0	0
Hemocyte Fumarate		uninfected					infected
	m+0	80.1	77.8	80	79.7	79.9	85.7	86	85.7	84.3	84.4
	m+1	10.6	11.8	10.7	10.8	10.7	7.9	7.7	8.1	8.5	8.5
	m+2	5.35	5.69	5.31	5.35	5.26	4.04	3.9	4.19	4.38	4.38
	m+3	3.56	4.25	3.63	3.72	3.79	2.24	2.24	1.89	2.52	2.46
	m+4	0.39	0.46	0.39	0.37	0.38	0.17	0.16	0.12	0.23	0.24

## Sheet: S8Fig
Glycine		uninfected					infected
	m+0	100	98.41	99.19	98.96	98.79	98.94	98.73	98.86	99.2	99.23
	m+1	0	1.59	0.81	1.04	1.21	1.06	1.27	1.14	0.8	0.77
Ribulose-5P/Ribose-5P		uninfected					infected
	m+0	71.4	69.4	73.8	69.7	75.4	80.5	79.9	80.6	77.8	76.1
	m+1	5.8	6.3	5.5	7.1	5.5	3.7	4.3	4	4.3	5.3
	m+2	7	7.5	6.3	6.7	5.3	3.9	3.4	3.2	5.2	5.8
	m+3	7.2	7	6.5	7.2	5.6	4.7	5.2	4.9	5.5	5.6
	m+4	0.6	0.9	0.3	0.7	0.4	0.2	0.1	0.1	0.3	0.2
	m+5	2.8	3.9	2.3	3.6	2.4	1.3	1.3	1.5	1.2	1.6
AMP		uninfected					infected
	m+0	95.2	94.12	94.7	94.69	94.92	94.9	95.51	95.77	94.72	95.24
	m+1	1.76	2.34	1.99	1.68	1.97	1.97	1.48	1.54	1.82	1.69
	m+2	1	0.94	0.6	0.97	0.73	1.14	1.05	0.83	1.24	1.08
	m+3	0.83	1.18	1.31	1.11	1.07	0.94	0.98	1.02	1.11	0.91
	m+4	0.33	0.35	0.41	0.46	0.27	0.35	0.3	0.25	0.36	0.32
	m+5	0.87	1.07	1	1.09	1.03	0.7	0.69	0.58	0.74	0.76
AMP		12C5
	Uninf	39548727	29727523	48079464	36262879	35805608
	INF	75976122	78322102	79936692	83402292	67293006
ADP		12C5
	Uninf	15624485	12285016	17419439	13762004	16141447
	INF	17565284	18587467	21013621	21448335	21448085
ATP		12C5
	Uninf	11746143	8596888	8989228	6779616	9391094
	INF	10925229	9982446	10312918	13726397	12163938

## Sheet: S10Fig
PANEL
S10B		CONTROL		Treh[c1]
		Uninf	INF	Uninf	INF
	Trehalose	91.4226	94.7045	97.4796	95.7825
	Glucose	57.7323	85.3387	61.8951	82.8582
	Glucose-6P	9.40523	35.994	9.71451	45.201
	UDP glucose	13.0093	21.0465	11.434	23.6852
	Glycerate-2P or -3P	4.70401	20.8776	5.52222	31.015
	Phosphoenolpyruvate	2.30651	16.4306	2.54493	35.2315
	Ribose-5P	0	7.19919	0	0
	Lactate	1.72988	4.72994	2.16771	9.22706
	Citrate	0.018243	0.016793	0.015963	0.005548
	Malate	0.087922	0.048801	0.174037	0.043821
S10C		CONTROL		Treh[RAΔG4]
		Uninf	INF	Uninf	INF
	Trehalose	93.3	92.3	89.9	89.6
	Glucose	7.2	51.2	0.2	31.8
	Glucose-6-P	5	37.6	0	30.5
	UDP glucose	11.2	38.5	2.5	32.4
	Glucose-1P and Fructose-6P	0	28.9	0	22.2
	Glycerate-2-or-3-Phosphate	4.3	22.3	0.5	17.9
	Phosphoenolpyruvic acid	6	25	1.5	21.1
	Ribose-5-P	0	20.7	0	8.8
	Lactic acid	1.8	18.2	0.2	14.6
	Malate	0	0.1	0	0
S10D		control	Treh[RAΔG4]
		0	150
		3000	4200
		5400	6000
		4350	7650
		3600	9000
		6600	2850
		5550	9750
		3450	6000
		3750	8550
		1800	5550
		4950	6600
		9000	6450
		9450	8700
		3300	4800
		8400	9450
		3450	600
		6750	4500
		10200	5400
		5550	7950
		7950	3900
		3300	6300
		10500	3450
		6900	5700
		7350	3600
		5850	2550
			4350
			9900

## Sheet: S12Fig
PANEL
S12B	dhd CH Uninf	dhd CH INF	Trx-2 CH Uninf	Trx-2 CH INF	Trxr1 CH Uninf	Trxr1 CH INF	Trxr2 CH Uninf	Trxr2 CH INF	TrxT CH Uninf	TrxT CH INF	Prx2 CH Uninf	Prx2 CH INF	Prx4 CH Uninf	Prx4 CH INF	Prx3 CH Uninf	Prx3 CH INF	Prx5 CH Uninf	Prx5 CH INF	Prx6a CH Uninf	Prx6a CH INF	Prx6b CH Uninf	Prx6b CH INF	Prx6c CH Uninf	Prx6c CH INF	Gtpx Uninf	Gtpx INF	dj-1β Uninf	dj-1β INF	CG12896 Uninf	CG12896 INF
	1.18	1.39	197.84	226.24	40.48	50.9	0	0	4.97	7.69	294.65	339.38	99.96	101.25	118.74	103.5	97.23	73.11	42.56	38.32	24.6	8.56	6.1	4.11	25.1	23.85	112.91	86.28	9.53	5.14
	3.09	0	150.18	163.55	75.16	73.6	0	0	10.85	1.97	348.58	231.26	81.06	104.22	116.52	97.85	95.35	71.87	34.44	64.85	20.38	110.79	72.73	21.72	44.23	47.83	124.16	114.22	12.05	57.55
	0.3	0.84	115.83	126.89	41.71	60.17	0.08	0	0.66	4.3	236.57	191.83	65.15	87.5	96.05	99.59	88.09	59.67	27.42	37.36	19.82	69.79	11.78	18.16	32.88	30.2	124.16	100.66	8.38	54.75
	1.92	8.39	137.62	123.58	68.06	54.39	0.08	0.7	2.91	31.05	326.44	203.5	65.37	86.42	148.69	92.88	89.38	59.17	26.26	42.12	8.31	50.55	30.55	14.67	29.52	31.98	80.72	90.31	10.08	39.55
	0	0.48	105.63	117.14	55.85	51.42	0	0	0.19	6.32	394.4	215.37	58.14	95.49	131.28	78.15	87.99	57.45	22.56	46.93	13	59.38	44.44	10.99	34.46	34.5	80.8	108.65	16.07	40.55
	0.94	3.3	158.06	139.5	42.46	51.88	0	0.75	3.56	11.14	260.89	260.38	58.85	62.18	84.45	107.59	82.86	75.1	22.34	26.38	11.06	7.69	6	10.65	25.16	31.39	84.73	61.01	4.15	6.38
		2.4		114.68		49.67		0		4.05		255.46		47.04		133.58		78.93		23.13		9.4		7.54		24.34		109.14		2.21
		1.24		213.03		61.02		0.66		17.07		298.94		114.16		89.16		72.83		44.04		17.93		7.57		24.72		89.87		10.3
		0		177.65		32.86		0		2.72		237.59		68.42		86.32		43.12		14.19		0.63		10.24		20.44		64.65		0
		0.92		167.94		69		0.98		8.03		275.53		78.85		100.95		77.32		42.64		10.48		16.27		29.51		81.28		13.86

[truncated: 2 more sheets: S13Fig, S14Fig]
